# Supplementary material for: Does C-reactive protein exhibit high prognostic information value in acute pulmonary embolism? A novel structural pathway for disease progression beyond classical statistical associations
Source: PLoS One. 2026 Feb 18;21(2):e0343108. doi: 10.1371/journal.pone.0343108 (PMC12915910; doi:10.1371/journal.pone.0343108)
Supplement: S1 File — (ZIP) [file pone.0343108.s001.zip]

Archive with 1 entries (1 files):
- transparency.xlsx
