# Supplementary material for: Does C-reactive protein exhibit high prognostic information value in acute pulmonary embolism? A novel structural pathway for disease progression beyond classical statistical associations
Source: PLoS One. 2026 Feb 18;21(2):e0343108. doi: 10.1371/journal.pone.0343108 (PMC12915910; doi:10.1371/journal.pone.0343108)
Supplement: S1 File — (ZIP) [file pone.0343108.s001.zip › transparency.xlsx]

## Sheet: source_dataset
risk factor	Age	BMI	Hb	WBC	RBC	PLT	UREA	CREA	GFR	GLU	Na+	K+	Cl-	CK-MB mass	hsTnT	D-dimer	aD-dimer	INR	aPTT	CRP	survival	censored
patient/code	V1	V2	V3	V4	V5	V6	V7	V8	V9	V10	V11	V12	V13	V14	V15	V16	V17	V18	V19	V20	V21	V22
P1	87	28.5	15.2	8.9	5.01	260	51.5	1.24	35	236	137	5.47	105	4.04	10	8480	9.74	0.98	24.7	8.17	366	0
P2	86	29	15.5	20.6	5.11	118	68.3	0.65	100	126	143	4.09	107	10.2	222	5230	6.08	1.23	22.5	286.14	366	0
P3	80	31.2	13.8	8.2	4.84	185	87.8	1.25	49	193	140	5.26	108	12	97	8074	10.22	0.99	33.9	15	366	0
P4	79	26.9	13.2	9.2	4.35	209	26.6	0.85	69	81	142	4.21	107	4.02	62	3910	4.94	1.06	23.4	17.91	366	0
P5	79	25.2	12.4	5.2	4.08	344	61	1.1	51.01	89	138	4.36	102	2.21	10	3153	3.99	2.91	28.9	4.99	366	0
P6	78	34.9	12.3	6.2	3.62	95	49.6	1.05	71.78	137	140	5.16	108	2.5	10	5864	7.52	1.06	22.7	5.25	355	1
P7	78	30.53	14.4	13.6	4.26	153	50.8	1.21	45.81	224	132	4.01	94	5.37	117	14177	17.94	1	21.9	3	366	0
P8	76	26.6	14.5	9.1	4.9	294	40.3	0.95	60.89	143	137	4.34	103	4.46	17	7025	9	0.9	21.9	2.03	366	0
P9	76	25	13.3	13	4.1	196	36	0.8	89	108	142	3.76	102	4.77	30	7867	10.35	1.06	21	12.6	366	0
P10	76	23.89	12.3	17	4.9	305	18.5	0.5	80	170	135	4.45	98	6.07	245	10275	13.5	1.04	24	77.84	10	1
P11	74	28.91	13.8	6.8	4.71	185	44.6	0.78	90	106	140	4.04	101	2.73	10	20469	27.66	1.02	21.2	6.29	366	0
P12	73	33.2	15.1	11.8	5.22	91	36	1.23	44.31	94	137	4.2	103	11.56	933	37808	51.79	1.14	137.2	13.42	106	1
P13	73	29.41	11.3	13.5	4.27	214	72.3	0.98	62.9	96	136	4.9	104	3.2	44	16782	22.98	1.03	20.9	36.9	366	0
P14	69	31.25	11.9	11.6	3.85	59	27.6	0.97	80	440	135	5.1	106	5.29	144	8095	11.73	1.24	28.7	51.34	366	0
P15	70	23.84	17.3	16.5	4.61	260	67.9	1.57	41.7	190	140	5.34	106	3.47	15	14830	21.18	3.53	41	3.5	366	0
P16	59	22.6	13.7	4.9	4.95	38	82.1	1.56	48.74	139	137	3.8	97	3.03	51	15301	25.93	0.93	21	139.12	366	0
P17	58	27.16	15	8	5.01	188	33.4	1.08	75.02	101	144	4.33	108	2.15	11	6665	11.49	0.97	20.8	6.17	366	0
P18	66	23.04	12.9	9.5	4.3	278	34.2	1.04	56.44	256	141	3.78	106	3.96	10	12664	18.9	1.18	24.6	6	366	0
P19	67	20.26	11.3	5.4	3.84	157	35.8	0.96	83.17	151	139	4.27	100	61.38	929	299	0.45	1.31	133.9	2.83	42	1
P20	68	27.7	14.5	7.2	4.6	167	44.8	1	79	155	141	4.07	99	2.79	10	2742	4.03	0.87	20.8	1.42	366	0
P21	25	29.3	11.9	13.5	4.06	261	9.3	0.43	110	65	139	4.44	108	2	10	1131	4.52	0.91	26.2	3	366	0
P22	51	40	14.4	13.1	4.95	327	26.2	0.42	130	203	137	4.08	105	1.43	10	2151	4.13	0.98	21	23.17	366	0
P23	48	21.1	10.7	8.7	5.07	381	28.6	0.64	125	98	140	4.49	105	2	15	1855	3.86	0.95	39.3	4.87	366	0
P24	47	27.7	17.4	10.1	5.47	224	25.9	0.81	158	124	140	4.48	109	2.21	10	5224	10.88	1.13	25.2	24.52	366	0
P25	47	34.2	11.7	11.1	5.62	245	74	1.27	48.02	109	136	4.69	105	6.62	10	1787	3.72	3.24	42.6	26.89	305	1
P26	52	32.9	12.7	12.5	4.06	272	41.7	0.79	81.36	144	140	3.87	105	6.15	23	7433	14.02	1.14	55.7	43.5	366	0
P27	48	27.4	15	7.1	5.09	168	18.3	0.61	90	97	138	3.96	104	2.72	10	7364	15.31	0.97	23	13.92	366	0
P28	70	42.2	12.5	6.8	4.43	185	24.9	0.53	110	99	141	4.47	104	1.7	11	755	1.07	0.9	22.1	11.46	366	0
P29	83	31.3	12.8	7.3	4.05	195	48.6	1.4	38.23	120	143	4.33	109	4.95	11	4548	5.48	0.95	22.8	2.14	366	0
P30	52	48.3	17.9	9	6.5	136	77.2	1.13	72.55	122	147	5.54	108	4.74	53	2642	5.08	1.16	23.5	18.65	14	1
P31	79	26.6	11.7	8.8	4.22	223	63.3	1.15	48.58	125	142	5.71	109	2.62	10	1429	1.83	1.66	24.3	3.03	366	0
P32	77	32.9	11.1	10.7	3.83	321	54	1.02	55.94	149	138	4.01	101	3.8	38	6134	7.96	1.16	31.2	70.8	366	0
P33	83	31.14	13.6	9	4.41	133	21.2	0.96	76.93	116	140	4.7	106	5.01	81	36764	4.42	1	22.2	8.7	366	0
P34	84	31.3	13.2	8.5	4.29	170	38.9	1.03	54.22	88	138	2.66	98	1.99	29	28190	33.56	1.15	26.2	41.81	366	0
P35	59	29.07	12.9	10.8	4.35	155	31.3	1.15	69.29	253	134	3.58	99	1.45	10	6989	11.85	1.49	20.6	84.1	366	0
P36	74	31.56	15.9	9.1	5.15	234	116.3	2.26	22.52	244	136	5.17	102	5.68	153	6080	8.11	1.2	31.7	47.4	1	1
P37	70	31.6	16	9.2	5.79	205	39.4	0.89	89.96	102	136	4.66	100	4.5	70	1244	1.77	1.08	26.3	47.75	37	1
P38	91	30	13.5	14.5	4.29	242	43.5	0.98	56.63	230	138	4.37	99	3.75	80	18020	19.8	0.92	23	16.13	1	1
P39	63	29	14.4	9.6	4.56	261	37.6	1.15	70	128	137	5.08	101	2.45	11	5376	8.53	1.07	26.6	53.26	100	1
P40	72	32.8	13.9	8.3	5.12	336	33.7	0.58	156	134	142	4.71	101	2	12	1250	1.73	0.92	22.9	5.5	366	0
P41	63	28	14.2	8	4.42	148	24.2	0.84	85	103	140	4.51	105	3.37	14	8044	12.77	1.18	23.3	15.59	366	0
P42	54	27.6	15.6	7.2	4.82	122	16.3	0.87	107	397	133	4.94	96	3.12	30	6474	11.99	0.98	21.5	6.07	366	0
P43	32	18.06	11.4	11.57	4.17	249	18.2	0.64	178	104	137	4.21	102	2.59	10	6956	21.73	0.95	26.1	43.63	366	0
P44	82	35.16	14.8	12.8	4.74	218	36.8	0.76	81	173	138	4.11	104	3.68	19	5814	7	0.95	21.1	0.67	366	0
P45	37	29.17	11.3	14.2	3.88	374	24.9	0.58	146	122	139	3.85	105	1.77	10	5731	17.91	1.25	200	4.01	366	0
P46	74	35.1	12.4	14.1	4.26	267	77.7	1.56	36.52	127	137	4.41	101	6.55	119	8725	11.79	1.1	35.2	40.72	366	0
P47	61	30.4	14.4	7.7	4.8	151	37.1	0.66	123	114	137	4.09	103	2.38	44	7078	11.6	1.04	20.9	9.24	366	0
P48	59	30	14.2	10.4	6.05	210	62.5	1.58	35.64	115	138	5.71	104	1.84	10	97	0.16	2.21	23.9	4.87	366	0
P49	62	25	15.3	13.2	4.73	218	44.3	0.8	91	140	139	4.51	102	2.43	10	19249	31.04	0.91	21	1.73	366	0
P50	54	30.7	13.9	8.5	4.38	100	29.1	0.82	153	156	135	4.09	104	3.79	10	6769	12.54	1.02	28.8	16.32	366	0
P51	52	34.39	13.4	8.2	4.38	337	32	0.88	118	172	139	4.33	102	0.88	10	4728	9.09	1.03	35.7	9.12	366	0
P52	39	34.38	16.2	8.2	5.24	162	58.4	1.31	118	74	137	5.84	102	5.66	10	9747	24.99	1.91	33.9	6.07	366	0
P53	77	28.36	13.1	7.9	4.3	166	55.5	1.05	67	99	138	4.26	105	2.89	69	12327	16.01	1.14	34.6	6	366	0
P54	58	30.8	14.9	10.3	4.89	185	32.9	1.23	94	86	138	5.15	104	1.91	10	4290	7.4	0.99	22.4	9.07	366	0
P55	88	25.32	12.5	8	3.66	96	38.5	0.85	43	109	138	4.48	103	3.46	76	11865	13.48	1.15	30.4	37.43	366	0
P56	84	35.16	13.4	7.2	4.88	272	44.7	1.19	46.01	115	139	3.84	99	1.2	10	4491	5.35	1.05	27.1	4.17	366	0
P57	76	30.91	15.5	7.3	5.22	91	40.7	0.88	99	114	142	4.16	103	3.59	42	28640	37.68	1.01	25.6	16.64	1	1
P58	25	32	13.6	12.5	4.41	240	14.1	0.41	110	91	137	4	102	6.23	42	5416	21.66	1.07	23.7	55.92	366	0
P59	52	35	12.9	22.7	4.74	210	39.9	1.07	57.33	287	141	5.35	107	31.76	1130	48195	92.68	2.33	220	37.71	366	0
P60	71	40.48	14	11.6	4.76	220	62.4	1.45	51.07	259	138	4.5	101	15.3	474	6798	9.57	1.03	24.9	15	366	0
P61	76	29.41	15.5	12.8	4.63	190	35.3	0.73	90	118	141	4.23	102	3.53	10	14734	19.39	1.17	32.6	141.2	366	0
P62	67	49.81	13.5	16.1	4.43	311	76.1	1.65	32.93	194	134	5.52	102	16.71	61	8154	12.17	1.05	29.3	101.89	366	0
P63	72	40.54	14.2	7.7	5.74	182	37	0.93	122	129	139	4.31	102	3.05	10	4407	6.12	1.05	25.3	10	366	0
P64	72	33.09	14.8	8.2	5.1	244	39.1	0.86	99	118	140	4.63	99	4.65	183	22211	30.85	1.02	34.7	25.35	366	0
P65	73	18.51	14.2	13.2	5.14	349	85	1.66	43.45	104	135	5.11	100	1.22	10	12162	17.28	1.27	27.9	64.22	78	1
P66	57	25.81	15.9	11.4	5.4	171	28.9	1.02	91	107	141	4.48	108	6.18	166	6689	11.74	1.06	55.2	21.08	366	0
P67	74	24.43	11.6	8.7	3.81	182	32	0.6	99	116	139	3.77	107	6.93	33.25	6560	8.86	1.22	84.3	2.89	274	1
P68	31	27	12.5	10.7	4	202	9.8	0.43	110	98	136	3.63	104	4.79	158.9	4089	13.19	1.1	26.1	17	366	0
P69	82	29.41	14.3	8.8	4.6	141	31.1	1.35	53.86	103	134	4.48	104	1.82	30.46	14252	173.8	0.98	28.4	31.24	366	0
P70	26	35.24	11.6	21.6	4.54	250	19.5	1.91	45.57	286	137	4.54	107	15.18	1803	43812	168.51	2.76	220	17.11	366	0
P71	83	30.19	11.2	7.9	3.88	175	74.8	2.81	17.11	309	133	6.04	100	5.62	399.2	18588	22.4	1.13	29.5	15	26	1
P72	78	30.1	11.7	10.6	4.05	539	36.1	0.74	93	221	135	4.32	98	2.7	21.62	18065	23.16	1.02	25.8	142.58	2	1
P73	76	31.6	13.1	11.1	4.16	304	28.1	0.93	73	96	138	3.78	102	1.44	17.76	53018	67.97	1.02	35.7	1.86	366	0
P74	38	19.33	13.6	21.3	5.09	314	36.6	0.88	71	120	140	4.2	105	3.91	30.37	4644	12.22	1.15	23.8	100.37	366	0
P75	72	32.87	13.6	10.8	4.87	157	47	1.1	82	335	137	4.09	99	1.38	34.09	3372	4.68	1.07	25.3	74.64	366	0
P76	78	29.54	11.9	7.7	3.82	236	65.9	1.88	27.55	97	141	5.04	111	3.15	30.52	2310	2.96	1	25	3.22	366	0
P77	85	27	13.8	7.5	4.53	128	44.5	1.03	54.22	189	129	4.99	94	2.65	156	22408	26.36	1.28	33.6	48.66	6	1
P78	63	35	13.1	21.9	4.97	461	44.9	1.19	72	96	134	4.65	99	1.42	44.16	11253	17.86	1.29	34.4	59.38	56	1
P79	29	20	13.1	15.6	4.42	126	18.4	0.8	78	116	137	4.22	102	2.19	134.6	9360	32.28	1.07	30.7	32.52	366	0
P80	62	31.44	14.1	5.6	4.55	203	42.7	0.75	137	126	139	4.72	102	3.39	13.84	1918	3.09	1.03	31.6	1.91	366	0
P81	55	33.46	11.9	5.8	4	167	26.1	0.77	117	99	142	4.54	102	1.09	5.92	4153	7.55	1.03	28.9	1.71	366	0
P82	38	34.97	14.8	14.1	5.04	197	15.5	0.73	164	96	139	4.04	98	1.8	78.77	2438	6.42	1.35	58.6	49.28	366	0
P83	85	31.25	11.9	8.2	4.01	134	147.3	2.75	17.46	92	130	3.46	100	6.5	98.93	12560	14.77	1.46	220	12.5	366	0
P84	78	24.8	13.9	7.1	4.59	177	47.5	0.88	51	128	137	4.49	105	8.83	79.66	6130	7.86	1.07	23.4	2.58	366	0
P85	71	22.7	10.2	6.3	3.26	221	24.4	0.75	74	163	137	4.4	105	4.36	155.6	17820	25.1	0.98	29.9	4.5	366	0
P86	67	25.91	9.4	12.8	3.07	245	22.1	0.68	117	125	135	3.74	99	1.09	16.24	5181	7.73	1.18	35.7	75.72	366	0
P87	53	36.43	13.1	8.7	4.53	239	37.9	1.03	59.67	96	139	4.02	102	2.63	30.49	6036	11.39	0.99	30.5	22.59	366	0
P88	45	31.18	13.5	19.8	4.83	191	19	0.96	101	371	129	4.36	95	4.68	46.43	24011	53.36	1.31	116.7	50.71	366	0
P89	23	35.31	13.7	10.9	4.95	258	17.4	0.58	259	89	135	4.12	99	0.4	3	3242	14.09	0.97	19.6	34.74	366	0
P90	71	32.92	12.8	11.9	4.43	366	29.2	0.53	115	115	139	3.82	99	2.88	21.83	16342	23.02	1.1	25.1	20.23	366	0
P91	86	31.99	16.1	8.9	5.75	176	45.1	1.05	52.9	185	136	4.37	97	5.75	69.67	10775	12.53	1.11	29.2	19.78	366	0
P92	48	27.42	14.9	8.5	4.9	245	25.7	0.63	173	94	138	4.42	96	5.26	17.13	1525	3.18	0.93	30.7	2.25	366	0
P93	88	33.33	12	16.4	4.12	219	52.3	1.41	37.47	215	140	4.34	103	3.13	66.81	15714	17.86	1.01	26.7	9.58	366	0
P94	60	30.65	14.7	9.7	4.47	215	37.2	0.96	99	107	142	4.48	101	2.07	31.71	13431	22.39	1.01	29.2	29.87	366	0
P95	77	24.53	11.3	10.4	3.81	258	47.5	0.83	59	145	141	4.07	107	2.79	24.76	9463	12.29	1.05	32.1	15.65	366	0
P96	65	25.33	13.5	6.5	4.42	157	22.2	0.75	88	162	139	3.48	101	1.1	16.53	4661	71.71	0.94	25.6	8.42	366	0
P97	78	21.48	15.5	10.9	5.33	226	49.5	0.86	47	153	143	4.06	102	12.8	55.9	12221	15.67	0.93	29.7	2.59	366	0
P98	49	37.03	14.7	13.3	5.27	193	39.2	1.01	150	127	144	4.46	104	3.5	366.9	8501	17.35	1.02	42.9	22.17	366	0
P99	51	40.12	14.3	11.4	4.63	194	41.7	1.12	144	183	136	4.34	100	2.15	31.91	3500	6.86	0.99	36.4	22.21	366	0
P100	76	23.78	11.4	16	4.04	167	39.5	0.84	61	98	136	3.91	101	4.7	383.5	12581	16.55	1.09	40.5	7.66	366	0
P101	83	27.34	13.4	17.6	4.8	400	24.9	0.69	68	211	129	3.92	98	3.82	46.11	9662	11.64	2.57	200	58.67	14	1
P102	61	29.26	11.9	14.5	4.17	117	90.1	1.36	42.08	154	140	4.24	90	4.9	412.2	25833	42.35	1.35	48.5	50.2	2	1
P103	65	23.95	12.4	10.8	4.42	239	31.2	0.83	67	99	140	4.18	107	3	23	1230	1.89	1.14	32.2	10.17	366	0
P104	86	23.1	10.8	10.7	4.21	242	27.6	0.87	46	138	135	5.41	106	2.54	144.9	5647	65.66	1.45	220	28.94	101	1
P105	52	31.2	16.5	15.2	5.35	161	46.4	1.27	97	114	140	4.03	103	3.69	116.7	6828	13.13	1.09	32.2	34.68	366	0
P106	80	17.8	10.3	23.1	3.71	209	21.5	1.57	33.75	226	133	3.37	91	14.91	843.8	32454	40.57	2.06	41.1	15.07	1	1
P107	71	23	12.6	22.6	4.59	203	43.3	0.72	60	184	140	3.23	105	6	235	10044	14.15	2.86	58.2	40.7	1	1
P108	76	25.07	11.1	12.2	3.91	157	109.3	1.94	36	99	139	4.83	107	4.58	58.6	8477	11.15	1.02	27	178.43	366	0
P109	74	32.81	12.3	10.7	3.75	203	42.2	1.25	44.6	120	135	4.61	99	0.74	12.66	17845	24.11	1.07	26.1	40.73	366	0
P110	58	36.4	15.1	8.1	5.14	220	26.6	0.98	97	153	135	4.78	103	2.52	15.96	4947	8.53	0.99	43.6	10.62	366	0
P111	77	29.41	10.7	10.3	3.76	330	23.6	0.8	74	174	133	4.23	100	1.16	37.67	7552	9.81	1.01	26.3	30.34	366	0
P112	76	22.22	12.2	8.5	5.13	278	33.6	0.98	80	253	129	4.46	93	0.67	732.9	1502	1.98	1.13	25.4	31.92	148	1
P113	32	32.62	16	13.8	5.6	200	37.8	1.4	115	120	137	5.12	103	2.45	60.58	4972	15.54	1.24	28.3	30.47	366	0
P114	84	26.45	14.5	10.4	4.79	105	56.3	1.53	46.39	286	134	4.68	101	2.23	47.23	9499	11.31	1	28.6	42.88	366	0
P115	34	34.03	14.9	14.9	4.6	246	35	0.89	160	154	139	4.14	104	2.07	282.9	12618	37.11	1.16	130.4	51.01	366	0
P116	82	31.48	10.3	20.7	3.54	235	53	1.2	45.79	85	140	4.35	109	5.8	342.4	37262	45.44	1.21	25.1	12.89	366	0
P117	33	35.48	15.8	10.8	5.54	197	21.2	0.92	178	99	138	5.05	103	3.1	5.94	3891	11.79	1.13	28.7	28.18	366	0
P118	59	31.65	11.1	13.8	4.02	168	44.1	0.73	98	117	137	5.71	104	8.85	145.2	10804	18.31	1.32	34.5	25.3	366	0
P119	59	25.07	13.9	9.7	4.66	283	25.2	0.74	126	102	139	4.36	104	2.04	9.87	4421	7.49	1.09	45.3	12.3	366	0
P120	64	32.15	16.1	4.6	5.58	167	32	1.06	109	89	136	4.05	101	0.71	11.2	1019	1.59	1.02	39.7	1.29	366	0
P121	76	25.17	13.9	18	5.26	181	34.7	0.73	74	105	133	3.75	99	5.9	16.55	7822	10.29	1.14	29.3	31.03	366	0
P122	83	25.39	13.3	11.2	4.31	246	36.9	0.72	61	114	138	4.5	104	4.03	11.13	2490	3	0.98	34	112.63	366	0
P123	55	34.1	14.5	8.8	4.98	136	25.1	0.75	134	114	140	4.07	108	3.49	12.76	2184	3.97	1.08	27.8	3.33	366	0
P124	75	25.56	13.4	9.5	4.67	224	47.8	0.82	63	141	140	4.38	106	13.94	77.81	9866	13.15	0.95	25.7	1.74	366	0
P125	82	28.33	11	9.5	3.88	161	27.7	0.59	116	110	138	4.03	103	4.5	13	1728	2.11	1.16	51.8	78.43	366	0
P126	67	25	11.2	17.8	3.98	183	79.4	1.18	56	157	133	4.89	105	7.21	365.2	16046	23.95	1.2	36.9	28.94	366	0
P127	83	35.1	15.2	10.5	5.15	171	90.3	1.55	33.99	226	140	4.67	100	6.37	54.18	9686	11.67	3.96	129	66.59	4	1
P128	74	22.58	14.6	7.8	4.92	110	34.5	1.03	62	119	142	3.91	104	6.41	59.27	9885	13.36	1.02	26.3	10.31	366	0
P129	80	31.25	10.4	10	3.56	177	21.1	0.96	59	449	134	4.41	98	2.37	20.41	932	1.17	0.98	22	145.92	366	0
P130	63	32.2	8	14.7	2.83	140	37.6	1.61	45	148	142	6.34	111	4.46	35	7462	11.84	1.7	55.3	181.8	366	0
P131	73	25.56	15.4	14.6	5.68	165	49.7	1.37	54.22	140	140	4.25	98	3.12	40.56	25684	35.18	1.13	28	56.1	48	1
P132	86	28	12.4	17.7	3.75	305	83.9	1.45	49.12	230	128	4.32	88	3.08	254	50724	58.98	1.34	50.6	295.6	366	0
P133	46	31.76	13.5	13.5	4.72	359	27.1	0.93	95	90	136	4.82	102	0.5	3	4884	10.62	1.02	63.1	65.26	366	0
P134	23	22.3	14.3	14.1	5.67	248	17.9	0.77	118	103	137	4.34	99	1.72	26.85	5358	23.29	0.93	24.4	74.39	366	0
P135	64	25.2	10.7	4.9	3.65	232	15.5	0.66	85	117	140	4.28	108	1.52	38.51	4990	7.8	0.99	27.5	14.18	366	0
P136	70	35.87	12.5	10	3.76	343	48.8	1.01	57.69	170	135	3.78	103	6.73	31.95	6071	8.67	1.05	26.8	9.85	17	1
P137	54	30.41	13.5	11.8	4.63	157	33.5	1.07	116	342	137	4.56	102	1.54	19.31	14493	26.84	0.93	39.1	16.38	366	0
P138	66	32.35	14.7	11.5	5.19	179	27.6	1.03	99	116	140	4.17	100	5.92	110.3	10359	15.69	1.02	28.2	26.34	366	0
P139	86	32	10.6	8.9	3.95	196	62.3	1.25	43.26	115	133	6.01	102	16.64	531	12040	14	1.08	34	4.28	13	1
P140	51	37.2	12.6	9.2	5.23	312	29.2	0.64	152	95	137	4.2	102	2.43	52.84	16094	31.56	1.2	27.7	34	366	0
P141	79	30.88	13.4	15.8	4.93	201	43.7	1.1	51.01	141	131	4.74	97	2.26	62.94	12640	16	1.05	24.6	42.03	366	0
P142	90	22.92	13.7	12.9	4.56	179	67.6	0.74	44	198	138	4.47	104	3.68	19.59	3863	4.29	0.97	23.9	5.19	366	0
P143	77	25	13.9	8.3	4.7	343	50.9	1.49	36.12	96	138	4.68	104	2.23	27.95	11898	15.45	1.02	39.7	8.42	366	0
P144	77	29.74	12.1	6.9	4.08	169	68.9	1.33	41.18	238	140	4.76	102	4.42	31.83	10847	14.09	0.94	22.9	2.36	366	0
P145	66	35.29	16.9	9.5	5.67	151	28.6	1.23	90	109	144	4.76	106	3.43	29.08	5803	8.79	1.05	26.8	11.08	366	0
P146	67	30.89	12.5	10.4	4.52	124	42.2	0.97	71	92	141	4.1	103	2.33	20.37	9284	13.86	1	27.3	7.3	366	0
P147	69	45.22	14.5	13.1	5.1	169	65.4	1.15	49.61	312	140	4.85	99	5.04	112.4	5738	8.32	1	31	15.87	366	0
P148	79	29.3	14	16.1	5	294	53.6	0.81	66	114	128	4.22	87	2.87	67.52	5089	6.44	0.93	52.1	8.55	366	0
P149	72	21.1	10.3	9.9	4.7	519	18	0.48	92	72	143	3.19	102	2.07	71.74	2925	4.06	1.09	38.5	32.95	366	0
P150	27	32.25	15.6	19.3	5.19	164	22.4	0.93	169	132	136	3.89	95	0.39	5.12	6003	22.23	0.98	23.7	27.55	366	0
P151	41	23.53	12.6	16.7	4.13	272	24	0.83	95	97	139	4.55	100	0.56	3	3832	9.34	0.97	20.9	8.1	366	0
P152	58	32.9	15.6	15.8	5.03	54	78.9	1.26	95	239	138	3.24	98	1.97	105.8	51107	88.11	1.28	26.8	70.9	366	0
P153	69	42.65	9.7	15.81	5.02	291	37.2	0.91	125	324	137	4.84	100	1.87	69.61	17394	25.21	1.06	23.8	76.01	366	0
P154	82	35.2	14	20.6	5.23	194	81	2.2	22.75	242	136	5.01	98	5.38	292.2	3093	3.77	1.18	220	69.85	366	0
P155	70	28.43	15	5.55	5.12	164	35.9	0.86	96	125	134	3.79	102	1.05	35.31	15591	22.27	1.04	22.8	11.6	366	0
P156	33	29.9	13.6	8.7	4.4	237	17.1	0.71	199	83	142	4.54	105	0.87	5.63	5254	15.86	0.99	76.1	10.9	366	0
P157	62	27.12	15.5	10.8	5.59	151	27.7	1.18	87	102	140	4.19	103	0.92	20.67	12073	19.47	1.01	27.3	128.76	366	0
P158	72	25.28	10.7	9.6	4.27	292	15.7	0.7	78	99	135	4.08	100	0.42	19.53	27611	38.35	1.01	34.9	112.41	103	1
P159	76	25.74	13.4	18.6	4.73	214	34.6	0.68	75	100	133	4.25	95	29.73	839.4	17974	23.04	0.87	48	5.18	115	1
P160	72	41.41	14	7.6	4.74	206	112.1	1.3	42.99	196	141	4.51	102	1.59	26.58	1508	2.09	0.98	30.6	23.82	80	1
P161	53	26.42	14	13.6	4.91	201	30.6	0.79	112	135	140	3.43	103	4.81	230.8	16869	31.83	0.93	22.9	10.12	366	0
P162	64	48.83	15.4	13.9	5.11	229	44.8	0.94	119	191	139	3.6	101	4.33	87.42	5066	7.92	1.21	28	10.3	140	1
P163	88	20.63	9.9	19.6	3.13	433	135.3	1.98	25.32	93	128	4.21	91	9.58	1044	29579	33.61	2.05	39.5	158.11	36	1
P164	61	30.65	13.6	7.5	4.38	205	32.1	1.27	82	106	141	3.64	100	4.67	37.63	1225	2.08	0.95	36.9	1.91	366	0
P165	82	35	14.9	10.4	4.92	185	40.6	1.17	55	253	144	4.89	98	5.96	130.7	21120	25.76	1.08	24.5	10.09	203	1
P166	85	24.51	12.4	11.8	3.95	120	57.2	1.41	50.86	189	139	4.42	101	3.34	86.65	34963	41.13	1.12	126.4	99.76	366	0
P167	80	24.51	15.1	14.9	4.85	249	44.9	0.8	66	137	138	4.42	96	8.51	275.9	14768	18.46	1	34.2	12.34	79	1
P168	36	30.7	13.5	6.6	4.4	240	21.6	0.72	211	91	140	4.85	101	1.05	6.71	1867	5.19	1	35.5	47.14	366	0
P169	57	19.33	12.3	11.5	4.36	277	22.2	0.72	71	137	136	4.17	102	5.56	330.2	15780	27.68	1.12	31.8	5.89	366	0
P170	30	24.09	15.2	8.9	4.72	187	23.2	0.8	170	75	140	4.12	99	0.85	23.38	6454	21.51	1.02	39	4	366	0
P171	53	28.62	13.1	15.4	4.27	241	29.4	0.53	149	131	139	3.94	107	6.25	185.7	15212	28.7	1.1	27.8	28.55	331	1
P172	77	35.42	14.2	8.6	4.8	128	44	1.14	49.2	118	140	4.32	104	18.17	435.4	14636	19.01	1.33	26.8	7.9	366	0
P173	76	31.21	11.9	8.3	3.95	197	65.8	2.49	20.03	117	140	4.65	100	7.18	684.4	6443	8.48	1.02	32.8	29.31	366	0
P174	50	26.09	12.2	8.7	3.9	160	14.2	0.77	106	109	139	3.44	105	0.64	4.58	2725	5.45	1.06	38	73.73	366	0
P175	34	18.59	12	6.2	4.37	285	35	0.69	90	105	138	4.2	102	0.39	3	2403	4.81	1.01	24	26	366	0
P176	30	25	13.3	9.8	4.86	377	20.1	0.92	132	106	137	4.35	99	0.59	5.8	2135	7.12	1.01	55.6	6	366	0
P177	45	36.76	12.5	6.4	3.92	178	19.8	0.57	189	110	145	4.28	109	4.33	106.1	4208	9.35	1.14	31.5	40.37	366	0
P178	87	18.38	13.8	26.7	4.96	218	46.8	0.69	45	132	139	3.7	102	6.63	367.2	23406	26.9	1	25	94.84	194	1
P179	65	40.6	14.2	7.6	4.78	207	33.3	0.8	119	103	143	4.56	108	5.65	127.5	8692	13.37	1.68	35	5.07	366	0
P180	88	35.94	15.8	8.2	5.49	161	34.5	0.92	66	181	137	4.48	94	4.4	72.3	6073	6.9	1.09	22	9.79	124	1
P181	80	51.95	14.4	14.4	4.54	274	48.1	1.84	46	187	143	4.75	103	3.72	49.84	1677	2.1	1.48	220	12.2	366	0
P182	71	42.03	14.3	11	4.68	21	54.7	1.23	77	151	144	4.37	103	3.86	92.27	14538	20.48	1.28	26.7	66.02	366	0
P183	79	28.44	12.3	9.7	4.15	164	7.8	0.45	80	124	134	3.26	99	0.75	25.49	5662	7.17	1.47	42.9	100.8	366	0
P184	56	33.09	16.9	10.2	5.4	137	52.8	1.74	60	170	137	4.46	103	9.98	27.1	16691	29.8	1.08	25.8	19.45	47	1
P185	22	18.58	12.5	6	4.65	154	11	0.74	103	99	136	3.8	102	1.37	17.7	2394	10.88	1.14	42.3	16.57	366	0
P186	71	26.02	13.9	8.2	5.01	269	32.9	0.78	86	123	143	4.69	100	2.28	12.58	9312	13.12	1.01	25.6	24.97	366	0
P187	76	20.41	13	18.5	4.74	101	69.3	1.57	31	147	135	4.5	91	3.68	61.73	54982	72.34	1.5	39.2	156.15	1	1
P188	73	24.73	12.4	6.8	3.84	166	32.6	0.94	58	92	140	4.74	102	2	12	453	0.62	1.12	27.8	12	366	0
P189	80	23	11.4	8.3	4.69	246	8.8	0.61	69	90	134	4.87	97	4.6	118.3	5650	7.06	1.01	23	48.98	49	1
P190	66	32.03	14.9	12.9	5.1	282	33.1	0.8	89	117	135	4.36	95	12.87	557.6	11165	16.92	0.95	25.6	15.92	366	0
P191	44	27.68	12.9	15.5	4.21	236	14.7	0.54	167	88	135	3.85	99	0.57	3.88	1734	3.94	1.26	200	83.05	366	0
P192	51	18.38	13.5	12.5	4.79	137	32.4	0.99	53	133	139	4.64	109	3.1	15.2	12860	25.22	1.07	31.7	56.47	366	0
P193	61	35.16	12.6	9.3	4.37	269	50.7	0.96	87	173	137	3.84	99	1.42	27.11	11185	18.34	0.97	22.4	33.72	366	0
P194	78	19.61	9.9	10.1	3.5	224	61.9	0.71	73	103	145	3.63	107	11.02	1815	5993	7.68	1.16	34.1	35.61	366	0
P195	77	33.09	12.6	10.6	4.52	95	43	1.41	47	454	135	4.47	97	2.82	95.36	17587	22.84	1.19	38.8	13.22	366	0
P196	72	38.6	13.2	9.2	4.31	171	26.5	0.7	109	118	139	4.22	104	5.13	111.6	6084	8.45	0.94	31.1	55.38	366	0
P197	68	31.83	15.7	13.1	5.35	235	32.2	1.42	63	122	144	5.62	104	1.32	8.41	11202	16.47	1.02	27.1	41.15	366	0
P198	81	30.03	11.6	27.8	3.89	130	38.5	0.9	62	160	132	4.58	93	0.83	11.14	43207	53.34	1.34	37.4	97.51	366	0
P199	75	32.4	15.7	13.4	5.46	350	55.1	0.86	97	143	140	5	105	3.66	19.62	9933	13.24	0.94	28.4	44.3	366	0
P200	60	31.31	14.6	7	4.78	215	24.9	1.04	98	93	138	4.36	101	3.85	22.06	1506	2.51	1.03	27.8	6.39	366	0
P201	68	25.81	12.4	7.5	3.4	217	90.1	1	80	84	141	5.05	103	1.09	5.56	6152	9.05	1.07	92.5	29.55	366	0
P202	23	26.3	14.5	12.2	4.94	240	17.6	0.78	134	117	140	4.09	100	8.2	169.8	21035	91.46	0.92	21.9	15.06	366	0
P203	74	24.64	9.4	5.8	3.13	110	66.3	1.02	9	140	139	5.12	93	2	13.57	6263	8.46	1.01	35	24.46	93	1
P204	62	27.57	13.2	9.7	4.22	170	57.1	1.15	71	123	141	4.02	103	3.18	58.25	2690	4.34	1.29	43.9	76.59	366	0
P205	84	34	11	5.2	3.87	168	60.4	1.16	47.38	153	148	4.18	108	1.21	35.6	54545	64.93	1.51	220	101.74	44	1
P206	85	24.65	13.2	9	4.46	180	44.1	1.16	39	119	137	4.42	101	5.66	184.2	3781	4.45	1.04	30.6	5.41	366	0
P207	84	25.39	12.2	7.4	4.61	290	34.2	0.34	116	126	143	3.91	100	4.29	100.3	3282	3.91	1.04	36.7	1.85	366	0
P208	62	21.03	14.2	11.9	5.22	232	42.6	0.78	53	119	130	4.13	90	1.37	19.37	41919	67.61	1.09	27.1	206.09	27	1
P209	63	21.6	15.6	8.9	4.94	149	22.7	0.86	87	98	141	4.21	100	9.57	221.7	15538	24.66	1.03	27.5	17.52	234	1
P210	47	31.59	12	18	4.3	141	34.2	0.89	104	139	139	4.55	100	5.25	213.5	10514	22.37	1.04	22.8	13.41	366	0
P211	58	33.24	13.5	8.6	4.17	169	36.8	1.03	127	96	135	3.98	104	0.88	6.59	2091	3.61	1.02	31.6	29.43	366	0
P212	59	26.28	14.8	7.7	4.67	203	33.8	0.97	101	94	140	4.69	101	1.85	6.73	911	1.54	0.99	31.2	4.37	366	0
P213	30	19.75	12.3	6.6	4.6	57	12.3	0.73	85	83	140	4.27	101	0.89	9.93	3635	12.12	1.42	63.5	4.12	366	0
P214	49	33.22	13.1	14.3	4.53	288	35.2	0.85	75.68	133	140	4.62	101	4.15	100.6	11707	23.89	1.02	31.8	25.11	366	0
P215	64	27.78	16	13.4	5.67	86	43.9	0.83	127	113	138	4.13	104	2.78	53.9	11656	18.22	1.25	27.7	16.39	366	0
P216	67	17.7	12.9	26.3	5.54	373	46	1.79	36	118	138	5.93	99	5.31	111.9	5682	8.48	1.19	26.7	95.34	29	1
P217	63	42.92	15.9	17.1	5.48	158	48.4	0.82	114	152	137	3.93	99	4.55	49.01	20101	31.91	1.15	24.9	3.65	366	0
P218	71	25.76	16.5	10.1	5.69	213	33.7	1.09	71.62	148	137	3.99	99	9.05	269.8	4599	6.47746	1.07	34.8	20.49	366	0
P219	51	27.44	13.3	6.8	4.48	210	30.1	0.71	90	86	138	4.12	99	3	30.54	4685	9.18627	1.02	20.9	5.63	366	0
P220	81	27.68	12.8	6.4	4.15	202	27.4	0.89	64.8	97	136	3.76	99	1.22	15.26	6129	7.56667	1.09	28.6	5.59	366	0
P221	79	21.3	12.6	14.1	3.42	374	60.5	1.26	58.77	176	140	4.36	104	2.69	78.56	5686	7.19747	1.27	30.9	17.38	247	1
P222	59	52	10.2	11.3	3.49	225	56.4	1.29	45.03	318	135	4.7	99	2.12	40.58	11193	11.43	1.16	34.2	116.21	366	0
P223	57	29.02	11	6.6	3.68	170	12.5	0.62	90	125	142	3.67	104	6	127.2	15707	27.5561	1.03	28.4	21.99	366	0
P224	44	31.25	13	8.5	4.46	193	18.2	0.7	90	97	138	4.19	100	6.53	238.6	18726	37.452	1.11	38.8	19.2	366	0
P225	90	28.04	11.1	9	3.64	115	77.7	1.77	28.76	115	144	4.45	108	4.24	133.9	4928	5.47556	1.01	84.3	2.65	366	0
P226	81	24.49	11.1	14.8	4.93	299	57.1	1.89	36.72	176	142	6.17	101	5.91	262.7	2406	2.97037	1.03	25.7	15.97	366	0
P227	76	39.64	11.6	16.8	3.78	387	55.9	1.18	47.54	240	136	4.47	98	4.18	50	12330	162.237	1.23	34.8	95.45	366	0
P228	22	21.9	16.2	7	5.86	219	29.3	0.88	90	85	141	3.96	101	3	10	1905	3.81	1.16	48.2	40.7	366	0
P229	70	23.8	15.6	14	5.48	109	90.8	1.47	37.52	168	140	4.52	99	3.05	167.2	52833	754.757	5.3	43.3	5.93	366	0
P230	57	21.63	10.9	5.2	3.37	312	25.9	0.84	90	101	138	3.67	98	2.93	44.99	1009	1.71017	0.96	33.4	130.39	366	0
P231	33	34.22	15.5	11.6	5.34	204	36.6	1.02	89.54	143	142	3.95	100	2.5	10.91	5924	11.848	1.02	26.8	31.24	366	0
P232	70	35.64	14.7	9.1	4.73	200	30.1	1	79.59	103	140	4.1	102	2.84	77.93	5266	75.2286	1.07	33.6	12.75	366	0
P233	22	24.34	12.5	10.5	4.68	278	23	0.73	90	96	139	3.59	98	0.63	3.26	1712	3.424	1.08	46	66.22	366	0
P234	85	26.67	10.7	15.2	3.58	320	57.1	1.89	26.97	224	142	3.8	99	11.07	786.3	11500	13.5294	1.18	24.8	88.65	183	1
P235	76	41.27	9.9	6.1	3.63	349	40.5	1.3	42.51	113	140	3.79	104	2.21	125.9	5850	7.69737	1.02	26.9	19.4	366	0
P236	56	29.55	15.3	7.9	5.56	118	44.4	0.98	62.5	89	141	4.71	102	4.39	21.71	4287	7.65536	1.06	30.9	3.13	366	0
P237	69	27.24	13.9	11.3	4.57	115	27.9	0.69	90	129	136	4.36	102	4.31	123	27800	40.8824	1.01	33	204.66	366	0
P238	41	28.08	13.6	8.1	4.44	223	34.1	0.89	90	113	140	3.92	98	0.58	4.33	1376	2.794	1.02	33.1	104.29	366	0
P239	47	27.17	14.5	10.5	4.94	293	29.3	1.09	77.19	113	140	4.21	99	3.41	119	17768	35.536	0.92	29.1	11.39	366	0
P240	61	31.22	10.1	10.2	3.41	273	22.8	0.9	104	114	135	3.46	93	4.27	14.65	5343	0.875902	0.93	29.2	76.57	366	0
P241	80	27.24	13.3	9.8	4.31	234	56.1	0.91	63.48	133	134	4.06	96	4.51	75.36	15913	19.8912	1.06	24.9	43.13	366	0
P242	79	31.25	13.7	7.7	4.2	128	44.9	1.33	52.22	226	131	4.95	92	1.59	33.4	3007	3.80633	1.15	29.6	182.88	366	0
P243	78	39.1	13	9.8	4.51	200	58.4	1.44	37.6	159	137	4.54	95	10.11	146.4	51273	657.346	1.21	35.4	16.4	97	1
P244	33	32.4	13.1	15	4.74	161	16.4	0.71	178	108	135	3.72	97	1.52	38.95	20679	626.636	1	27.5	70.98	366	0
P245	47	35.5	15.3	12.3	5.21	230	50.2	1.06	142	168	140	4.52	97	9.35	254.9	15136	322.043	1.02	25.6	15.26	366	0
P246	59	31.4	15.1	7.8	5.12	221	27.6	1	117	100	139	4.13	98	4.71	59.79	6287	106.559	0.98	26.4	27.79	366	0
P247	43	27.8	15.3	9.3	5.82	270	30.9	1.12	114	90	136	3.55	97	1.27	6.46	535	12.4419	1.33	31.6	1.89	366	0
P248	82	29.5	15.9	17.9	5.54	204	107.2	0.91	63	176	146	3.76	106	30.2	65	14597	173.774	1.07	34.6	130.44	20	1
P249	80	26.8	11.6	7.6	3.84	215	22.4	0.59	116	110	140	3.72	104	7.91	282.4	6395	7.99	1.07	26.1	59.78	366	0
P250	61	31.6	12.1	9.9	3.82	290	26.9	0.8	94	156	137	3.96	100	1.34	27.57	10745	176.148	1.08	23.3	22.38	366	0
P251	32	24.1	16.4	8.4	5.77	8.4	18.1	0.87	117	90	137	3.64	98	1.74	5.28	1196	37.375	0.95	17.3	1.44	366	0
P252	74	29.9	11.8	11.7	4.16	266	49.8	2.22	22.99	130	139	4.12	106	5.21	266.6	12110	16.36	0.96	26.2	30.66	366	0
P253	82	29.5	13.3	10.9	4.89	33	37.6	1.94	26.3	203	127	3.63	91	5.84	281.2	33638	41.02	1.18	20.6	51.34	63	1
P254	70	28	16.5	9.1	5.64	173	35.3	1.02	76.87	309	141	3.15	101	2.37	25.42	6475	9.25	1.23	222	2.67	366	0
P255	64	27.9	11	13.6	3.74	139	104.1	1.39	40.61	595	135	5.39	100	10.65	74.04	4481	7	1.1	36.4	269.56	1	1
P256	66	30.1	12.8	11	4.42	196	43	0.94	63.42	150	144	4.62	103	6.52	513.3	4795	7.27	0.94	23.6	3.63	343	1
P257	49	32.8	12.7	17.5	4.63	280	43.5	0.8	90	117	138	4.31	104	4.95	141.9	5319	10.86	1.1	23.2	65.62	366	0
P258	78	34.1	16.2	9.2	4.95	220	46.9	1.32	55.84	140	140	3.88	105	2.91	19.14	3732	4.78	1	28.7	7.73	366	0
P259	48	26.4	15.4	9.9	4.99	185	28.7	0.96	66.04	96	140	4.97	102	11.85	235.9	5106	10.64	1.01	25.6	5.02	366	0
P260	59	30.4	15	12.5	5.07	152	55.5	0.95	86.68	249	130	4.98	89	58.96	67.98	52348	88.73	1.36	15.8	112.81	366	0
P261	69	24	13.9	7.6	4.6	182	57.6	0.78	77.96	136	137	4.25	98	11.84	120.7	4722	6.84	1.19	30.9	3.74	366	0
P262	69	29.8	12.7	5.1	4.04	202	27.8	0.48	143	88	142	3.32	105	1.72	13.1	1681	2.44	0.99	28.1	23.3	366	0
P263	53	27.7	12.6	18.8	3.97	476	37.8	0.73	133	85	138	4.24	103	2.5	14	3560	6.72	1.21	39.7	293.19	366	0
P264	86	29.4	14.2	11.4	4.79	180	90.5	1.99	30	186	152	4.4	110	6.34	159.3	42768	49.75	1.15	30	37.81	22	1
P265	55	38.9	14	8.1	4.58	214	24	0.93	164	76	126	3.29	92	4.49	98.86	3089	5.62	1.17	33.7	4.49	366	0
P266	64	25.5	13.3	10.2	4.83	280	30.3	0.74	94	145	139	4.11	102	4.27	62.11	5042	7.89	1.02	47.4	12.31	366	0
P267	46	15.4	11.1	5.8	4.37	185	35.3	0.63	88	133	139	4.2	103	1.67	30.45	10000	21.74	1.14	41	27.61	366	0
P268	82	28	12.9	11.1	4.37	323	25.1	0.7	78	97	139	3.85	103	3.67	23.98	1711	2.1	1.19	37.6	88.82	366	0
P269	67	27.1	11.6	13.14	4.22	117	34.5	1.11	67	179	141	3.89	107	0.87	66.4	19942	29.76	1.25	36.8	1.81	366	0
P270	56	33	10.5	13.35	3.75	357	52.7	1.76	76	191	135	4.89	101	2.71	432.4	13871	24.77	1.29	74.5	168.23	366	0
P271	51	22.55	15	11.93	4.74	245	27.9	0.7	140	96	137	4.4	99	1.94	9.52	5607	10.99	1.05	30.7	93.59	366	0
P272	65	32.89	9.7	7	3.38	108	23.2	0.51	128	123	129	4	98	1.66	19.04	46273	71.19	1	42.9	94.95	3	1
P273	64	30.77	17.7	10.3	6.17	193	36.7	1.21	68	118	136	4.62	99	4.91	82.17	6627	10.35	1.09	30.7	13.86	366	0
P274	72	33.6	12.1	9.2	4	274	60.1	2.45	27	151	133	4.49	96	8.37	56.09	946	1.28	1.2	220	2.16	366	0
P275	72	35.16	15	11	5.16	145	28.9	1.01	72	130	142	3.94	108	7.22	138.8	14890	20.68	1.22	61	22.38	366	0
P276	44	31.55	16.5	8.54	5.52	139	28	0.95	141	93	143	4.26	105	4.3	46.85	4489	10.2	1.07	32	40.7	366	0
P277	36	24.43	12	8.2	4.22	176	20.3	0.72	109	127	136	4.21	103	20.31	478.7	3149	9.26	1.07	23.5	8.12	197	1
P278	67	37.87	15.5	6.7	5.14	209	22.8	0.87	102	120	143	4.06	102	1.03	7.8	3318	4.95	1.01	29.7	5.11	366	0
P279	84	29.97	14.1	8.5	4.17	209	35.1	0.71	104	138	134	4.29	96	18.76	24.17	11101	13.22	1.28	26.5	105.79	70	1
P280	37	38.01	15.9	8.6	5.56	179	25.4	1.22	153	94	141	3.96	103	2.19	13.92	3319	8.97	1.1	27.5	2.16	366	0
P281	73	24.27	14.1	11	4.66	217	33.5	0.74	105	99	140	4.02	104	3.75	96.91	17601	24.11	1.2	119	40.5	366	0
P282	47	34.33	14	8.3	4.52	229	35	0.99	150	90	140	4.02	103	1	6.75	1669	3.55	0.98	28	7.21	366	0
P283	76	27.68	14	3.7	4.33	69	28.8	1.44	49	108	138	4.13	104	1.75	22.76	2989	3.93	1.1	31.6	20.51	51	1
P284	51	34.6	13.5	11	5.14	219	38.1	0.86	122	167	136	4.07	102	0.81	12.63	6393	12.54	0.99	22.1	15.22	366	0
P285	82	27.1	14.5	7.9	5.01	140	26.8	0.82	61	113	140	4.31	102	2.75	41.82	31835	39.3	1.26	123.3	26.48	366	0
P286	91	27.03	12.2	9.3	4.34	139	34.1	0.97	56	227	139	3.98	101	3.15	96.46	12344	13.56	1.14	48.2	13.77	366	0
P287	44	26.76	15	8.2	5.09	230	30	0.96	111	93	140	3.9	100	1.64	17.24	12623	28.69	1.05	30.7	13.88	366	0
P288	86	29.41	10.8	6.8	3.66	276	35.7	0.49	104	138	133	4.2	97	5.22	166.7	30101	35	1.06	31.2	13.05	366	0
P289	66	32.34	12.7	7.6	2.99	12.7	20.4	0.73	104	112	140	3.02	97	0.84	21.25	6005	9.1	1.09	30.9	30.91	366	0
P290	79	23.18	13.2	8.04	4.27	193	43.3	1.12	51	139	141	4.93	105	6.8	190.9	5472	6.93	1.16	32.6	24.02	366	0
P291	44	42.47	13.5	7.62	4.54	289	30.3	0.88	141	108	138	4.41	101	9.6	146.9	5779	13.13	0.91	21.8	31.76	366	0
P292	49	27.02	9.7	14.7	3.34	288	32.7	0.68	157	117	134	3.86	95	2.49	65.72	24797	56.36	1.19	27.1	201.14	19	1
P293	67	25.74	11.5	35.6	3.91	380	7.5	0.9	67	98	140	3.96	105	4.19	44.7	5512	8.23	0.97	26.9	21.42	366	0
P294	65	31.14	13.9	8.1	4.49	154	25.4	0.86	109	106	141	3.95	105	2.44	43.01	5151	8.44	0.99	28.9	12.56	366	0
P295	75	30.42	13	10.3	4.1	210	35.7	1.17	50	85	141	4.17	106	1.34	16.18	13189	17.58	1.09	28.8	40.51	366	0
P296	82	31.25	9.2	11.4	3.69	195	95.4	1.48	38	84	139	4.52	102	4.05	76.22	16450	20.31	1.35	27.7	89.12	366	0
P297	72	41.52	13.6	11.5	4.44	286	88.3	1.48	77	115	140	4.81	103	1.46	46.27	5667	7.87	1.15	30.8	41.94	366	0
P298	91	39.06	15.1	11.5	4.71	206	52.5	1.78	32	206	140	4.32	100	8.34	342.2	5859	6.44	1.19	35.1	30.67	4	1
P299	52	26.47	17.3	10.03	5.57	204	36.1	1.14	77	151	133	3.26	94	1.96	11.57	5664	7.87	0.97	26.9	16.52	366	0
P300	59	19.26	9.1	15.8	4.29	87	70.3	0.78	82	103	139	5.13	102	3.98	23.77	5786	9.81	0.99	31.7	115.04	37	1
P301	76	37.04	15.2	9.5	5.47	201	45.4	1.04	103	113	139	4.45	101	1.78	16.54	2496	32.84	1.01	27.3	44.88	366	0
P302	83	24.17	12.1	9.51	3.55	152	31.7	1.13	34	172	138	3.84	98	5.08	147.8	4927	5.94	1.18	27.5	37	366	0
P303	87	34.02	11	18.47	3.67	399	93	2.34	23	237	134	4.14	99	2.22	268.9	46841	53.84	1.14	25.5	2.1	1	1
P304	46	31.16	15.1	12.68	5.36	215	35	0.87	165	115	138	4.12	103	1.77	21.89	4060	8.83	1	24.2	10.62	366	0
P305	68	33.08	14.5	14.8	5.64	326	91.4	1.66	46	170	133	4.41	93	11.5	59.94	5437	8	1.26	30.1	108.73	366	0
P306	68	27.03	10.7	11.3	3.78	169	39.8	0.94	54	128	139	3.85	103	1.32	11.25	11266	16.57	12.87	108.1	73.33	6	1
P307	67	33.46	14.4	8.6	4.57	318	12.7	0.62	125	118	140	3.43	103	2.98	11.25	5413	8.08	1.07	27	28.82	366	0
P308	54	24.91	14.7	7.9	4.5	135	38.7	0.8	108	89	143	4.18	105	9.23	70.07	5370	9.94	1.08	25.4	2.7	366	0
P309	88	31.25	14.7	9.3	4.53	181	43.3	1.1	44	93	140	4.14	104	6.31	320.7	6268	7.12	1.03	29.8	8.11	366	0
P310	38	22.97	12.1	11.4	3.94	312	21.7	0.66	124	89	140	3.74	103	0.83	3.46	4164	10.96	0.98	25.4	38.71	366	0
P311	68	49.02	17	14.56	5.25	207	49.9	1.13	133	544	134	4.8	89	3.64	64.2	5170	7.6	0.96	25.1	3.64	3	1
P312	46	30.97	16.8	12.8	5.38	166	20.2	1.01	124	116	141	4.38	103	5.52	76.43	3647	7.93	2.1	39.7	13.47	366	0
P313	88	23.43	11.4	10.5	3.71	201	32	0.61	60	258	125	3.55	84	4.36	224.1	14897	16.93	1.13	25	1.86	366	0
P314	21	24.52	16.7	20.5	5.33	235	33.3	0.84	181	130	135	4.21	98	7.76	337.3	40957	195.03	1.28	44.2	29.59	366	0
P315	68	25.65	15.6	9.5	5.04	211	22.5	0.69	85	104	142	4.12	99	4.78	196.8	10040	14.76	0.98	54.6	40.66	366	0
P316	56	28.39	12.3	9.3	3.98	180	34.1	0.83	124	108	134	4.07	100	8.09	232.2	5643	10.08	1.12	31.2	2.62	366	0
P317	66	28.36	16.7	13.5	5.39	174	36.4	1.39	70	124	137	4.54	98	2.16	17.85	20571	31.17	1.01	30.5	41.73	366	0
P318	74	32	13.2	8	4.18	215	57.2	1.06	59	117	136	4.22	97	1.9	15.42	9411	12.72	1.21	35.8	108.52	366	0
P319	59	27.36	14.1	14.9	5.3	391	31.9	0.77	124	280	136	4.69	95	1.76	33.43	49500	83.9	1.05	33.8	118.25	36	1
P320	44	25	16.8	14.4	5.69	90	45	0.97	90	122	145	3.41	98	6.97	115.8	6156	13.99	1.12	26.3	64.19	17	1
P321	59	30.78	13.3	8.5	4.43	215	33.1	0.8	120	329	138	4.31	102	1.23	35.16	6451	10.93	1.44	220	5.32	366	0
P322	80	17.58	13.3	17.5	4.28	195	62.9	0.62	61	81	141	3.98	102	8.32	42.33	8885	11.1	1.63	32.9	176.97	366	0
P323	45	32.26	13.9	14.4	4.88	195	18	0.55	183	117	138	3.46	101	2.93	73.23	5033	11.18	1	37.7	17	366	0
P324	64	37.23	14.4	12	4.96	160	27.9	0.89	105	237	139	4.93	99	4.34	113.8	5015	7.83	1.08	100.7	23.34	366	0
P325	66	31.6	14.5	10.7	4.76	198	28.7	0.98	76	130	138	3.62	98	1.91	56.67	13170	19.95	1.12	37.7	77.07	366	0
P326	71	25.81	12.1	11.4	2.56	383	30.2	1.08	71	93	140	4.11	104	0.31	5.21	12847	18.09	1.18	29.4	39.06	366	0
P327	69	29.79	14.6	8.5	4.98	157	47.4	0.68	122	138	136	3.97	102	0.65	13.52	5396	7.82	0.98	26.3	60.45	200	1
P328	50	29.35	14.8	9.4	4.8	159	41.6	0.95	120	138	138	4.52	101	4.64	45.73	3784	7.59	1.19	34.4	13.94	366	0
P329	77	29.41	15.1	10.7	5.4	199	31.3	0.95	74	97	136	4.37	98	3.32	95.77	2153	2.8	1.08	39	47.05	366	0
P330	68	27.68	16.7	7.2	5.27	80	38.5	1	80	96	139	3.69	99	1.95	27.49	41196	60.58	1.22	33.4	11.79	366	0
P331	76	31.49	10.8	11.9	3.85	345	62.7	1.48	46	138	140	3.97	102	2.78	34.93	6407	8.43	1.08	26.3	37.32	366	0
P332	64	32	10.3	23.5	3.55	168	44.9	1.85	39	85	136	5.55	104	6.5	45.7	10772	16.83	1.5	220	239.55	366	0
P333	94	20.06	13.2	14.4	4.41	151	36.8	0.85	41	147	138	4.44	101	6.06	349.7	46474	49.44	1.28	46	23.47	366	0
P334	89	25	12.1	13.7	3.74	215	61.5	2.07	19	186	138	4.64	97	5.49	437.8	19131	21.5	1.14	35.3	123.37	71	1
P335	67	26.32	16	13.9	5.3	122	39.2	1.06	67	119	140	4.35	104	4.11	59.22	11138	16.62	1.13	25.2	36.34	366	0
P336	81	27.34	13.3	6.4	4.71	136	51.1	1.03	47	115	143	4.76	104	2.23	34.29	9431	20.07	1.05	30.1	2.99	105	1
P337	32	33.33	13.7	9.4	4.72	227	18.3	0.75	220	157	140	4.47	101	0.86	13.38	9062	28.32	1.11	24.1	38.16	366	0
P338	92	31.25	14	8.9	4.64	301	49.4	0.49	92	178	139	4.43	102	9.26	259.1	4846	5.27	1.12	48.1	48.28	22	1
P339	69	21.53	13.3	6.9	4.27	184	33.8	0.84	73	110	137	4.93	99	13.84	811.1	33732	48.89	1.17	220	98.44	97	1
P340	55	23.53	13.3	8.3	4.38	110	54.5	1.25	54	101	140	4.31	104	7.03	77.46	14769	26.85	1.1	92.4	3.71	366	0
P341	84	23.18	12.7	14.1	4.1	337	43.6	1.21	36	102	140	4.7	102	6.18	143.2	4748	5.65	0.95	24.4	8.95	366	0
P342	86	32.13	17.5	13.9	5.27	262	59.9	1.53	33	174	141	4.36	104	3.88	190.6	30721	35.72	1.31	137.6	56.89	366	0
P343	88	27.02	11.4	18.1	3.95	133	97.2	2.24	16	136	132	3.97	101	2.72	86.34	30687	34.87	1.11	28.8	38.06	4	1
P344	59	28.03	14.3	7	5.05	248	42.5	1.06	71	122	139	4.29	97	2.31	5.54	3463	5.87	1.02	25	1	1	0
P345	87	25.95	12.2	10.1	3.36	188	28.6	0.72	62	111	142	4.19	110	2.25	73.98	5294	6.06	1.4	144.2	58.4	91	1
P346	70	34.7	15.7	8.8	5.45	259	101	1.06	101	163	135	3.6	96	12.05	2011	14357	20.51	1.16	28.2	22.1	366	0
P347	65	27.86	9.8	7	3.03	241	27.1	0.72	89	81	134	3.74	102	1.65	21.71	1732	2.66	1	26.7	17.74	31	1
P348	71	32.62	14.6	8.48	4.59	267	40.3	1.23	72	108	142	3.64	101	0.89	10.56	4017	5.66	0.98	25	47.26	366	0
P349	63	18.07	15.2	9.24	5.75	262	57	0.9	45	145	128	3.83	89	3.64	384.2	1967	3.12	1.71	29.8	71.88	366	0
P350	19	27.85	12.7	5.9	4.21	218	12.7	0.76	114	95	140	3.71	102	1.12	5.26	2476	13.03	0.97	27.1	1.23	366	0
P351	76	34.55	13.6	7.4	4.36	243	38.6	0.74	160	109	143	4.39	105	2.2	15.68	4796	6.31	1.01	28	1	366	0
P352	59	30.53	14.1	13.5	4.72	148	18.7	1.09	113	150	136	3.72	97	3.11	61.59	14903	25.26	1.02	25.6	41.83	366	0
P353	46	26.99	13.9	11.3	4.77	681	19.8	0.78	111	87	142	4.25	103	0.93	5.27	3246	7.06	1.09	39.7	7.88	366	0
P354	66	26.59	15.5	12.9	5.22	306	34.4	1.01	102	134	146	4.2	105	3.23	46.24	3832	5.81	1.01	27.7	14.59	366	0
P355	85	24.47	12.4	3.1	4	127	26.2	0.87	51	119	140	4.42	100	2.32	225.7	1588	1.87	1.05	26.4	10.43	366	0
P356	81	29.77	12.9	10.2	4.22	219	44.2	0.99	47	123	140	3.97	98	9.88	423.7	9976	12.32	1.05	37.5	37.34	366	0
P357	65	27.34	12.6	14.5	4.14	281	84.1	0.86	72	194	140	4.72	101	7.48	364.4	6144	9.45	1.05	29.6	66.94	109	1
P358	77	33.33	13.7	11.1	4.53	261	35.4	0.75	79	100	129	4.05	92	1.26	6.17	2878	3.74	1.04	30.4	46.43	366	0
P359	72	29.29	13.8	7.1	4.39	183	34.7	0.67	90	119	140	4.77	102	2.93	87.48	13082	18.17	1.08	28.4	8.26	366	0
P360	50	26.14	7.8	10.1	2.56	345	17.2	0.49	204	87	139	3.61	104	2.47	34.82	2473	4.95	1.09	27	73.54	183	1
P361	70	31.92	16	10.4	5.35	247	39.9	1.2	80	105	139	4.33	104	4.27	122.9	4686	6.69	1.01	26.8	15.14	366	0
P362	39	31.79	14.5	12.1	4.9	282	22.1	0.73	198	100	135	3.82	93	1	5.98	2033	5.21	1	36.7	165.32	366	0
P363	85	19.92	13	11.3	4.06	284	60.4	0.61	54	100	149	3.83	114	9.14	227.5	13290	15.64	1.19	40.5	18.2	42	1
P364	60	33.23	14.3	7	4.76	232	33.8	0.96	119	102	140	3.64	104	1.51	6.94	1197	1.99	1	23.5	3.96	366	0
P365	74	24.22	12.7	12.7	4.35	217	40.4	0.82	78	112	134	4.18	97	6.28	173.9	36016	48.67	1.08	41.5	192.12	366	0
P366	76	24.91	11.8	13.9	4	177	75.6	1.54	33	179	140	4.08	103	4.84	111.4	11654	15.33	1.47	220	8.42	366	0

## Sheet: triad_ids
triad id	variable
1	V1
1	V2
1	V3
2	V1
2	V2
2	V4
3	V1
3	V3
3	V4
4	V2
4	V3
4	V4
5	V1
5	V2
5	V5
6	V1
6	V3
6	V5
7	V1
7	V4
7	V5
8	V2
8	V3
8	V5
9	V2
9	V4
9	V5
10	V3
10	V4
10	V5
11	V1
11	V2
11	V6
12	V1
12	V3
12	V6
13	V1
13	V4
13	V6
14	V1
14	V5
14	V6
15	V2
15	V3
15	V6
16	V2
16	V4
16	V6
17	V2
17	V5
17	V6
18	V3
18	V4
18	V6
19	V3
19	V5
19	V6
20	V4
20	V5
20	V6
21	V1
21	V2
21	V7
22	V1
22	V3
22	V7
23	V1
23	V4
23	V7
24	V1
24	V5
24	V7
25	V1
25	V6
25	V7
26	V2
26	V3
26	V7
27	V2
27	V4
27	V7
28	V2
28	V5
28	V7
29	V2
29	V6
29	V7
30	V3
30	V4
30	V7
31	V3
31	V5
31	V7
32	V3
32	V6
32	V7
33	V4
33	V5
33	V7
34	V4
34	V6
34	V7
35	V5
35	V6
35	V7
36	V1
36	V2
36	V8
37	V1
37	V3
37	V8
38	V1
38	V4
38	V8
39	V1
39	V5
39	V8
40	V1
40	V6
40	V8
41	V1
41	V7
41	V8
42	V2
42	V3
42	V8
43	V2
43	V4
43	V8
44	V2
44	V5
44	V8
45	V2
45	V6
45	V8
46	V2
46	V7
46	V8
47	V3
47	V4
47	V8
48	V3
48	V5
48	V8
49	V3
49	V6
49	V8
50	V3
50	V7
50	V8
51	V4
51	V5
51	V8
52	V4
52	V6
52	V8
53	V4
53	V7
53	V8
54	V5
54	V6
54	V8
55	V5
55	V7
55	V8
56	V6
56	V7
56	V8
57	V1
57	V2
57	V9
58	V1
58	V3
58	V9
59	V1
59	V4
59	V9
60	V1
60	V5
60	V9
61	V1
61	V6
61	V9
62	V1
62	V7
62	V9
63	V1
63	V8
63	V9
64	V2
64	V3
64	V9
65	V2
65	V4
65	V9
66	V2
66	V5
66	V9
67	V2
67	V6
67	V9
68	V2
68	V7
68	V9
69	V2
69	V8
69	V9
70	V3
70	V4
70	V9
71	V3
71	V5
71	V9
72	V3
72	V6
72	V9
73	V3
73	V7
73	V9
74	V3
74	V8
74	V9
75	V4
75	V5
75	V9
76	V4
76	V6
76	V9
77	V4
77	V7
77	V9
78	V4
78	V8
78	V9
79	V5
79	V6
79	V9
80	V5
80	V7
80	V9
81	V5
81	V8
81	V9
82	V6
82	V7
82	V9
83	V6
83	V8
83	V9
84	V7
84	V8
84	V9
85	V1
85	V2
85	V10
86	V1
86	V3
86	V10
87	V1
87	V4
87	V10
88	V1
88	V5
88	V10
89	V1
89	V6
89	V10
90	V1
90	V7
90	V10
91	V1
91	V8
91	V10
92	V1
92	V9
92	V10
93	V2
93	V3
93	V10
94	V2
94	V4
94	V10
95	V2
95	V5
95	V10
96	V2
96	V6
96	V10
97	V2
97	V7
97	V10
98	V2
98	V8
98	V10
99	V2
99	V9
99	V10
100	V3
100	V4
100	V10
101	V3
101	V5
101	V10
102	V3
102	V6
102	V10
103	V3
103	V7
103	V10
104	V3
104	V8
104	V10
105	V3
105	V9
105	V10
106	V4
106	V5
106	V10
107	V4
107	V6
107	V10
108	V4
108	V7
108	V10
109	V4
109	V8
109	V10
110	V4
110	V9
110	V10
111	V5
111	V6
111	V10
112	V5
112	V7
112	V10
113	V5
113	V8
113	V10
114	V5
114	V9
114	V10
115	V6
115	V7
115	V10
116	V6
116	V8
116	V10
117	V6
117	V9
117	V10
118	V7
118	V8
118	V10
119	V7
119	V9
119	V10
120	V8
120	V9
120	V10
121	V1
121	V2
121	V11
122	V1
122	V3
122	V11
123	V1
123	V4
123	V11
124	V1
124	V5
124	V11
125	V1
125	V6
125	V11
126	V1
126	V7
126	V11
127	V1
127	V8
127	V11
128	V1
128	V9
128	V11
129	V1
129	V10
129	V11
130	V2
130	V3
130	V11
131	V2
131	V4
131	V11
132	V2
132	V5
132	V11
133	V2
133	V6
133	V11
134	V2
134	V7
134	V11
135	V2
135	V8
135	V11
136	V2
136	V9
136	V11
137	V2
137	V10
137	V11
138	V3
138	V4
138	V11
139	V3
139	V5
139	V11
140	V3
140	V6
140	V11
141	V3
141	V7
141	V11
142	V3
142	V8
142	V11
143	V3
143	V9
143	V11
144	V3
144	V10
144	V11
145	V4
145	V5
145	V11
146	V4
146	V6
146	V11
147	V4
147	V7
147	V11
148	V4
148	V8
148	V11
149	V4
149	V9
149	V11
150	V4
150	V10
150	V11
151	V5
151	V6
151	V11
152	V5
152	V7
152	V11
153	V5
153	V8
153	V11
154	V5
154	V9
154	V11
155	V5
155	V10
155	V11
156	V6
156	V7
156	V11
157	V6
157	V8
157	V11
158	V6
158	V9
158	V11
159	V6
159	V10
159	V11
160	V7
160	V8
160	V11
161	V7
161	V9
161	V11
162	V7
162	V10
162	V11
163	V8
163	V9
163	V11
164	V8
164	V10
164	V11
165	V9
165	V10
165	V11
166	V1
166	V2
166	V12
167	V1
167	V3
167	V12
168	V1
168	V4
168	V12
169	V1
169	V5
169	V12
170	V1
170	V6
170	V12
171	V1
171	V7
171	V12
172	V1
172	V8
172	V12
173	V1
173	V9
173	V12
174	V1
174	V10
174	V12
175	V1
175	V11
175	V12
176	V2
176	V3
176	V12
177	V2
177	V4
177	V12
178	V2
178	V5
178	V12
179	V2
179	V6
179	V12
180	V2
180	V7
180	V12
181	V2
181	V8
181	V12
182	V2
182	V9
182	V12
183	V2
183	V10
183	V12
184	V2
184	V11
184	V12
185	V3
185	V4
185	V12
186	V3
186	V5
186	V12
187	V3
187	V6
187	V12
188	V3
188	V7
188	V12
189	V3
189	V8
189	V12
190	V3
190	V9
190	V12
191	V3
191	V10
191	V12
192	V3
192	V11
192	V12
193	V4
193	V5
193	V12
194	V4
194	V6
194	V12
195	V4
195	V7
195	V12
196	V4
196	V8
196	V12
197	V4
197	V9
197	V12
198	V4
198	V10
198	V12
199	V4
199	V11
199	V12
200	V5
200	V6
200	V12
201	V5
201	V7
201	V12
202	V5
202	V8
202	V12
203	V5
203	V9
203	V12
204	V5
204	V10
204	V12
205	V5
205	V11
205	V12
206	V6
206	V7
206	V12
207	V6
207	V8
207	V12
208	V6
208	V9
208	V12
209	V6
209	V10
209	V12
210	V6
210	V11
210	V12
211	V7
211	V8
211	V12
212	V7
212	V9
212	V12
213	V7
213	V10
213	V12
214	V7
214	V11
214	V12
215	V8
215	V9
215	V12
216	V8
216	V10
216	V12
217	V8
217	V11
217	V12
218	V9
218	V10
218	V12
219	V9
219	V11
219	V12
220	V10
220	V11
220	V12
221	V1
221	V2
221	V13
222	V1
222	V3
222	V13
223	V1
223	V4
223	V13
224	V1
224	V5
224	V13
225	V1
225	V6
225	V13
226	V1
226	V7
226	V13
227	V1
227	V8
227	V13
228	V1
228	V9
228	V13
229	V1
229	V10
229	V13
230	V1
230	V11
230	V13
231	V1
231	V12
231	V13
232	V2
232	V3
232	V13
233	V2
233	V4
233	V13
234	V2
234	V5
234	V13
235	V2
235	V6
235	V13
236	V2
236	V7
236	V13
237	V2
237	V8
237	V13
238	V2
238	V9
238	V13
239	V2
239	V10
239	V13
240	V2
240	V11
240	V13
241	V2
241	V12
241	V13
242	V3
242	V4
242	V13
243	V3
243	V5
243	V13
244	V3
244	V6
244	V13
245	V3
245	V7
245	V13
246	V3
246	V8
246	V13
247	V3
247	V9
247	V13
248	V3
248	V10
248	V13
249	V3
249	V11
249	V13
250	V3
250	V12
250	V13
251	V4
251	V5
251	V13
252	V4
252	V6
252	V13
253	V4
253	V7
253	V13
254	V4
254	V8
254	V13
255	V4
255	V9
255	V13
256	V4
256	V10
256	V13
257	V4
257	V11
257	V13
258	V4
258	V12
258	V13
259	V5
259	V6
259	V13
260	V5
260	V7
260	V13
261	V5
261	V8
261	V13
262	V5
262	V9
262	V13
263	V5
263	V10
263	V13
264	V5
264	V11
264	V13
265	V5
265	V12
265	V13
266	V6
266	V7
266	V13
267	V6
267	V8
267	V13
268	V6
268	V9
268	V13
269	V6
269	V10
269	V13
270	V6
270	V11
270	V13
271	V6
271	V12
271	V13
272	V7
272	V8
272	V13
273	V7
273	V9
273	V13
274	V7
274	V10
274	V13
275	V7
275	V11
275	V13
276	V7
276	V12
276	V13
277	V8
277	V9
277	V13
278	V8
278	V10
278	V13
279	V8
279	V11
279	V13
280	V8
280	V12
280	V13
281	V9
281	V10
281	V13
282	V9
282	V11
282	V13
283	V9
283	V12
283	V13
284	V10
284	V11
284	V13
285	V10
285	V12
285	V13
286	V11
286	V12
286	V13
287	V1
287	V2
287	V14
288	V1
288	V3
288	V14
289	V1
289	V4
289	V14
290	V1
290	V5
290	V14
291	V1
291	V6
291	V14
292	V1
292	V7
292	V14
293	V1
293	V8
293	V14
294	V1
294	V9
294	V14
295	V1
295	V10
295	V14
296	V1
296	V11
296	V14
297	V1
297	V12
297	V14
298	V1
298	V13
298	V14
299	V2
299	V3
299	V14
300	V2
300	V4
300	V14
301	V2
301	V5
301	V14
302	V2
302	V6
302	V14
303	V2
303	V7
303	V14
304	V2
304	V8
304	V14
305	V2
305	V9
305	V14
306	V2
306	V10
306	V14
307	V2
307	V11
307	V14
308	V2
308	V12
308	V14
309	V2
309	V13
309	V14
310	V3
310	V4
310	V14
311	V3
311	V5
311	V14
312	V3
312	V6
312	V14
313	V3
313	V7
313	V14
314	V3
314	V8
314	V14
315	V3
315	V9
315	V14
316	V3
316	V10
316	V14
317	V3
317	V11
317	V14
318	V3
318	V12
318	V14
319	V3
319	V13
319	V14
320	V4
320	V5
320	V14
321	V4
321	V6
321	V14
322	V4
322	V7
322	V14
323	V4
323	V8
323	V14
324	V4
324	V9
324	V14
325	V4
325	V10
325	V14
326	V4
326	V11
326	V14
327	V4
327	V12
327	V14
328	V4
328	V13
328	V14
329	V5
329	V6
329	V14
330	V5
330	V7
330	V14
331	V5
331	V8
331	V14
332	V5
332	V9
332	V14
333	V5
333	V10
333	V14
334	V5
334	V11
334	V14
335	V5
335	V12
335	V14
336	V5
336	V13
336	V14
337	V6
337	V7
337	V14
338	V6
338	V8
338	V14
339	V6
339	V9
339	V14
340	V6
340	V10
340	V14
341	V6
341	V11
341	V14
342	V6
342	V12
342	V14
343	V6
343	V13
343	V14
344	V7
344	V8
344	V14
345	V7
345	V9
345	V14
346	V7
346	V10
346	V14
347	V7
347	V11
347	V14
348	V7
348	V12
348	V14
349	V7
349	V13
349	V14
350	V8
350	V9
350	V14
351	V8
351	V10
351	V14
352	V8
352	V11
352	V14
353	V8
353	V12
353	V14
354	V8
354	V13
354	V14
355	V9
355	V10
355	V14
356	V9
356	V11
356	V14
357	V9
357	V12
357	V14
358	V9
358	V13
358	V14
359	V10
359	V11
359	V14
360	V10
360	V12
360	V14
361	V10
361	V13
361	V14
362	V11
362	V12
362	V14
363	V11
363	V13
363	V14
364	V12
364	V13
364	V14
365	V1
365	V2
365	V15
366	V1
366	V3
366	V15
367	V1
367	V4
367	V15
368	V1
368	V5
368	V15
369	V1
369	V6
369	V15
370	V1
370	V7
370	V15
371	V1
371	V8
371	V15
372	V1
372	V9
372	V15
373	V1
373	V10
373	V15
374	V1
374	V11
374	V15
375	V1
375	V12
375	V15
376	V1
376	V13
376	V15
377	V1
377	V14
377	V15
378	V2
378	V3
378	V15
379	V2
379	V4
379	V15
380	V2
380	V5
380	V15
381	V2
381	V6
381	V15
382	V2
382	V7
382	V15
383	V2
383	V8
383	V15
384	V2
384	V9
384	V15
385	V2
385	V10
385	V15
386	V2
386	V11
386	V15
387	V2
387	V12
387	V15
388	V2
388	V13
388	V15
389	V2
389	V14
389	V15
390	V3
390	V4
390	V15
391	V3
391	V5
391	V15
392	V3
392	V6
392	V15
393	V3
393	V7
393	V15
394	V3
394	V8
394	V15
395	V3
395	V9
395	V15
396	V3
396	V10
396	V15
397	V3
397	V11
397	V15
398	V3
398	V12
398	V15
399	V3
399	V13
399	V15
400	V3
400	V14
400	V15
401	V4
401	V5
401	V15
402	V4
402	V6
402	V15
403	V4
403	V7
403	V15
404	V4
404	V8
404	V15
405	V4
405	V9
405	V15
406	V4
406	V10
406	V15
407	V4
407	V11
407	V15
408	V4
408	V12
408	V15
409	V4
409	V13
409	V15
410	V4
410	V14
410	V15
411	V5
411	V6
411	V15
412	V5
412	V7
412	V15
413	V5
413	V8
413	V15
414	V5
414	V9
414	V15
415	V5
415	V10
415	V15
416	V5
416	V11
416	V15
417	V5
417	V12
417	V15
418	V5
418	V13
418	V15
419	V5
419	V14
419	V15
420	V6
420	V7
420	V15
421	V6
421	V8
421	V15
422	V6
422	V9
422	V15
423	V6
423	V10
423	V15
424	V6
424	V11
424	V15
425	V6
425	V12
425	V15
426	V6
426	V13
426	V15
427	V6
427	V14
427	V15
428	V7
428	V8
428	V15
429	V7
429	V9
429	V15
430	V7
430	V10
430	V15
431	V7
431	V11
431	V15
432	V7
432	V12
432	V15
433	V7
433	V13
433	V15
434	V7
434	V14
434	V15
435	V8
435	V9
435	V15
436	V8
436	V10
436	V15
437	V8
437	V11
437	V15
438	V8
438	V12
438	V15
439	V8
439	V13
439	V15
440	V8
440	V14
440	V15
441	V9
441	V10
441	V15
442	V9
442	V11
442	V15
443	V9
443	V12
443	V15
444	V9
444	V13
444	V15
445	V9
445	V14
445	V15
446	V10
446	V11
446	V15
447	V10
447	V12
447	V15
448	V10
448	V13
448	V15
449	V10
449	V14
449	V15
450	V11
450	V12
450	V15
451	V11
451	V13
451	V15
452	V11
452	V14
452	V15
453	V12
453	V13
453	V15
454	V12
454	V14
454	V15
455	V13
455	V14
455	V15
456	V1
456	V2
456	V16
457	V1
457	V3
457	V16
458	V1
458	V4
458	V16
459	V1
459	V5
459	V16
460	V1
460	V6
460	V16
461	V1
461	V7
461	V16
462	V1
462	V8
462	V16
463	V1
463	V9
463	V16
464	V1
464	V10
464	V16
465	V1
465	V11
465	V16
466	V1
466	V12
466	V16
467	V1
467	V13
467	V16
468	V1
468	V14
468	V16
469	V1
469	V15
469	V16
470	V2
470	V3
470	V16
471	V2
471	V4
471	V16
472	V2
472	V5
472	V16
473	V2
473	V6
473	V16
474	V2
474	V7
474	V16
475	V2
475	V8
475	V16
476	V2
476	V9
476	V16
477	V2
477	V10
477	V16
478	V2
478	V11
478	V16
479	V2
479	V12
479	V16
480	V2
480	V13
480	V16
481	V2
481	V14
481	V16
482	V2
482	V15
482	V16
483	V3
483	V4
483	V16
484	V3
484	V5
484	V16
485	V3
485	V6
485	V16
486	V3
486	V7
486	V16
487	V3
487	V8
487	V16
488	V3
488	V9
488	V16
489	V3
489	V10
489	V16
490	V3
490	V11
490	V16
491	V3
491	V12
491	V16
492	V3
492	V13
492	V16
493	V3
493	V14
493	V16
494	V3
494	V15
494	V16
495	V4
495	V5
495	V16
496	V4
496	V6
496	V16
497	V4
497	V7
497	V16
498	V4
498	V8
498	V16
499	V4
499	V9
499	V16
500	V4
500	V10
500	V16
501	V4
501	V11
501	V16
502	V4
502	V12
502	V16
503	V4
503	V13
503	V16
504	V4
504	V14
504	V16
505	V4
505	V15
505	V16
506	V5
506	V6
506	V16
507	V5
507	V7
507	V16
508	V5
508	V8
508	V16
509	V5
509	V9
509	V16
510	V5
510	V10
510	V16
511	V5
511	V11
511	V16
512	V5
512	V12
512	V16
513	V5
513	V13
513	V16
514	V5
514	V14
514	V16
515	V5
515	V15
515	V16
516	V6
516	V7
516	V16
517	V6
517	V8
517	V16
518	V6
518	V9
518	V16
519	V6
519	V10
519	V16
520	V6
520	V11
520	V16
521	V6
521	V12
521	V16
522	V6
522	V13
522	V16
523	V6
523	V14
523	V16
524	V6
524	V15
524	V16
525	V7
525	V8
525	V16
526	V7
526	V9
526	V16
527	V7
527	V10
527	V16
528	V7
528	V11
528	V16
529	V7
529	V12
529	V16
530	V7
530	V13
530	V16
531	V7
531	V14
531	V16
532	V7
532	V15
532	V16
533	V8
533	V9
533	V16
534	V8
534	V10
534	V16
535	V8
535	V11
535	V16
536	V8
536	V12
536	V16
537	V8
537	V13
537	V16
538	V8
538	V14
538	V16
539	V8
539	V15
539	V16
540	V9
540	V10
540	V16
541	V9
541	V11
541	V16
542	V9
542	V12
542	V16
543	V9
543	V13
543	V16
544	V9
544	V14
544	V16
545	V9
545	V15
545	V16
546	V10
546	V11
546	V16
547	V10
547	V12
547	V16
548	V10
548	V13
548	V16
549	V10
549	V14
549	V16
550	V10
550	V15
550	V16
551	V11
551	V12
551	V16
552	V11
552	V13
552	V16
553	V11
553	V14
553	V16
554	V11
554	V15
554	V16
555	V12
555	V13
555	V16
556	V12
556	V14
556	V16
557	V12
557	V15
557	V16
558	V13
558	V14
558	V16
559	V13
559	V15
559	V16
560	V14
560	V15
560	V16
561	V1
561	V2
561	V17
562	V1
562	V3
562	V17
563	V1
563	V4
563	V17
564	V1
564	V5
564	V17
565	V1
565	V6
565	V17
566	V1
566	V7
566	V17
567	V1
567	V8
567	V17
568	V1
568	V9
568	V17
569	V1
569	V10
569	V17
570	V1
570	V11
570	V17
571	V1
571	V12
571	V17
572	V1
572	V13
572	V17
573	V1
573	V14
573	V17
574	V1
574	V15
574	V17
575	V1
575	V16
575	V17
576	V2
576	V3
576	V17
577	V2
577	V4
577	V17
578	V2
578	V5
578	V17
579	V2
579	V6
579	V17
580	V2
580	V7
580	V17
581	V2
581	V8
581	V17
582	V2
582	V9
582	V17
583	V2
583	V10
583	V17
584	V2
584	V11
584	V17
585	V2
585	V12
585	V17
586	V2
586	V13
586	V17
587	V2
587	V14
587	V17
588	V2
588	V15
588	V17
589	V2
589	V16
589	V17
590	V3
590	V4
590	V17
591	V3
591	V5
591	V17
592	V3
592	V6
592	V17
593	V3
593	V7
593	V17
594	V3
594	V8
594	V17
595	V3
595	V9
595	V17
596	V3
596	V10
596	V17
597	V3
597	V11
597	V17
598	V3
598	V12
598	V17
599	V3
599	V13
599	V17
600	V3
600	V14
600	V17
601	V3
601	V15
601	V17
602	V3
602	V16
602	V17
603	V4
603	V5
603	V17
604	V4
604	V6
604	V17
605	V4
605	V7
605	V17
606	V4
606	V8
606	V17
607	V4
607	V9
607	V17
608	V4
608	V10
608	V17
609	V4
609	V11
609	V17
610	V4
610	V12
610	V17
611	V4
611	V13
611	V17
612	V4
612	V14
612	V17
613	V4
613	V15
613	V17
614	V4
614	V16
614	V17
615	V5
615	V6
615	V17
616	V5
616	V7
616	V17
617	V5
617	V8
617	V17
618	V5
618	V9
618	V17
619	V5
619	V10
619	V17
620	V5
620	V11
620	V17
621	V5
621	V12
621	V17
622	V5
622	V13
622	V17
623	V5
623	V14
623	V17
624	V5
624	V15
624	V17
625	V5
625	V16
625	V17
626	V6
626	V7
626	V17
627	V6
627	V8
627	V17
628	V6
628	V9
628	V17
629	V6
629	V10
629	V17
630	V6
630	V11
630	V17
631	V6
631	V12
631	V17
632	V6
632	V13
632	V17
633	V6
633	V14
633	V17
634	V6
634	V15
634	V17
635	V6
635	V16
635	V17
636	V7
636	V8
636	V17
637	V7
637	V9
637	V17
638	V7
638	V10
638	V17
639	V7
639	V11
639	V17
640	V7
640	V12
640	V17
641	V7
641	V13
641	V17
642	V7
642	V14
642	V17
643	V7
643	V15
643	V17
644	V7
644	V16
644	V17
645	V8
645	V9
645	V17
646	V8
646	V10
646	V17
647	V8
647	V11
647	V17
648	V8
648	V12
648	V17
649	V8
649	V13
649	V17
650	V8
650	V14
650	V17
651	V8
651	V15
651	V17
652	V8
652	V16
652	V17
653	V9
653	V10
653	V17
654	V9
654	V11
654	V17
655	V9
655	V12
655	V17
656	V9
656	V13
656	V17
657	V9
657	V14
657	V17
658	V9
658	V15
658	V17
659	V9
659	V16
659	V17
660	V10
660	V11
660	V17
661	V10
661	V12
661	V17
662	V10
662	V13
662	V17
663	V10
663	V14
663	V17
664	V10
664	V15
664	V17
665	V10
665	V16
665	V17
666	V11
666	V12
666	V17
667	V11
[truncated: 1,421 more rows]

## Sheet: sample_matrix
	hsTnT	aD-dimer	CRP		normalization	Xn=(Xi-Xmin)/(Xmax-Xmin)			mean distance
patient	V15	V17	V20		V15	V17	V20		0.70948	distance matrix	P1	P2	P3	P4	P5	P6	P7	P8	P9	P10	P11	P12	P13	P14	P15	P16	P17	P18	P19	P20	P21	P22	P23	P24	P25	P26	P27	P28	P29	P30	P31	P32	P33	P34	P35	P36	P37	P38	P39
P1	10	9.74	8.17		0.00348606	0.0126955	0.0254298			P1	0	0.9663	0.6173	0.6494	0.4422	0.3086	0.7723	0.5607	0.3826	0.8959	0.4609	0.9276	0.7602	0.8383	0.565	0.9211	0.216	0.3627	0.9776	0.7319	0.5875	0.6304	0.4869	0.5778	0.6799	0.7602	0.3924	0.4345	0.6314	0.6405	0.6707	0.8535	0.5612	0.7885	0.8621	0.8395	0.849	0.6437	0.7948
P2	222	6.08	286.14		0.109064	0.00784525	0.967925			P2	0.9663	0	0.9053	0.9132	0.9786	0.9753	0.9341	0.9822	0.9434	0.6578	0.9727	0.8932	0.8635	0.7713	0.9788	0.5489	0.9721	0.9733	0.9187	0.9897	0.9842	0.9216	0.9768	0.9155	0.9105	0.8512	0.9487	0.9615	0.9852	0.9148	0.9874	0.7581	0.9339	0.857	0.7307	0.7784	0.8201	0.9106	0.8252
P3	97	10.22	15		0.0468127	0.0133316	0.0485878			P3	0.6173	0.9053	0	0.2892	0.7865	0.7354	0.4722	0.7857	0.3827	0.7281	0.7279	0.8218	0.5881	0.5775	0.7655	0.8441	0.6743	0.7098	0.8958	0.8974	0.8421	0.5798	0.769	0.539	0.619	0.6584	0.4653	0.6158	0.8527	0.3394	0.874	0.7437	0.3404	0.6753	0.8105	0.5702	0.6174	0.1995	0.733
P4	62	4.94	17.91		0.0293825	0.00633451	0.0584545			P4	0.6494	0.9132	0.2892	0	0.7535	0.7402	0.6857	0.82	0.4057	0.7645	0.7677	0.8662	0.533	0.6341	0.8107	0.8336	0.7184	0.7524	0.9295	0.8815	0.8177	0.4	0.7333	0.4514	0.4651	0.6126	0.4927	0.5564	0.8387	0.0741	0.8545	0.7037	0.3993	0.6353	0.7917	0.6135	0.5486	0.2824	0.6857
P5	10	3.99	4.99		0.00348606	0.00507556	0.0146475			P5	0.4422	0.9786	0.7865	0.7535	0	0.1933	0.8267	0.6048	0.6557	0.942	0.6065	0.9596	0.8662	0.9098	0.6255	0.956	0.3835	0.4997	0.9767	0.5226	0.3116	0.7271	0.1194	0.7645	0.7655	0.8663	0.6611	0.5763	0.4725	0.7488	0.4097	0.9126	0.6764	0.882	0.9231	0.9048	0.8977	0.8013	0.88
P6	10	7.52	5.25		0.00348606	0.00975355	0.0155291			P6	0.3086	0.9753	0.7354	0.7402	0.1933	0	0.7795	0.4783	0.5732	0.9281	0.5123	0.9499	0.8342	0.8882	0.5374	0.9455	0.2358	0.3799	0.977	0.6122	0.4034	0.7288	0.276	0.7081	0.7676	0.8342	0.58	0.5982	0.4697	0.7329	0.5238	0.8917	0.6748	0.8537	0.9047	0.8819	0.8957	0.7537	0.8512
P7	117	17.94	3		0.0567729	0.0235622	0.00790018			P7	0.7723	0.9341	0.4722	0.6857	0.8267	0.7795	0	0.736	0.7115	0.797	0.6887	0.8465	0.7528	0.6988	0.6027	0.9012	0.7282	0.6494	0.8691	0.8735	0.8055	0.8937	0.8014	0.8412	0.9048	0.8394	0.7488	0.888	0.8185	0.7217	0.8461	0.8879	0.5129	0.8154	0.926	0.707	0.8191	0.4837	0.9112
P8	17	9	2.03		0.00697211	0.0117149	0.00461126			P8	0.5607	0.9822	0.7857	0.82	0.6048	0.4783	0.736	0	0.6543	0.9417	0.6829	0.9595	0.8657	0.9095	0.498	0.9558	0.5002	0.6028	0.9751	0.5211	0.4781	0.8594	0.5296	0.8058	0.8809	0.8658	0.7247	0.8227	0.3391	0.8145	0.6137	0.9179	0.7785	0.8816	0.9351	0.9097	0.933	0.8005	0.9001
P9	30	10.35	12.6		0.0134462	0.0135039	0.0404503			P9	0.3826	0.9434	0.3827	0.4057	0.6557	0.5732	0.7115	0.6543	0	0.8314	0.601	0.8827	0.6115	0.7381	0.6443	0.8722	0.4756	0.5547	0.9589	0.8345	0.7453	0.5235	0.6273	0.4707	0.58	0.639	0.2678	0.3802	0.7623	0.392	0.7967	0.761	0.5009	0.6607	0.8158	0.7388	0.7287	0.4229	0.7295
P10	245	13.5	77.84		0.120518	0.0176783	0.261655			P10	0.8959	0.6578	0.7281	0.7645	0.942	0.9281	0.797	0.9417	0.8314	0	0.9039	0.7713	0.6098	0.3564	0.9189	0.5141	0.9058	0.9036	0.8268	0.9721	0.9571	0.7873	0.9372	0.7535	0.7571	0.5684	0.8357	0.8955	0.9599	0.769	0.9657	0.3359	0.8206	0.6011	0.3335	0.3906	0.512	0.7343	0.5163
P11	10	27.66	6.29		0.00348606	0.0364433	0.0190554			P11	0.4609	0.9727	0.7279	0.7677	0.6065	0.5123	0.6887	0.6829	0.601	0.9039	0	0.8974	0.7063	0.864	0.3341	0.893	0.3755	0.2135	0.9783	0.8108	0.709	0.7608	0.6319	0.6958	0.7884	0.7865	0.4978	0.6916	0.7391	0.7624	0.7677	0.8873	0.725	0.7001	0.8822	0.8773	0.8925	0.6182	0.8462
P12	933	51.79	13.42		0.463147	0.0684206	0.0432306			P12	0.9276	0.8932	0.8218	0.8662	0.9596	0.9499	0.8465	0.9595	0.8827	0.7713	0.8974	0	0.8565	0.8169	0.9244	0.8988	0.9345	0.9193	0.1843	0.9806	0.9701	0.9145	0.9563	0.9005	0.9171	0.8943	0.8841	0.9273	0.9721	0.874	0.9762	0.9077	0.8752	0.8503	0.9236	0.8138	0.8861	0.8157	0.9179
P13	44	22.98	36.9		0.0204183	0.0302413	0.122843			P13	0.7602	0.8635	0.5881	0.533	0.8662	0.8342	0.7528	0.8657	0.6115	0.6098	0.7063	0.8565	0	0.4175	0.7497	0.6711	0.783	0.7326	0.9542	0.9357	0.9011	0.5099	0.8552	0.4319	0.4403	0.2283	0.6053	0.7592	0.9077	0.5061	0.921	0.4779	0.7223	0.1868	0.5748	0.4161	0.3487	0.4835	0.3977
P14	144	11.73	51.34		0.0702191	0.0153327	0.171803			P14	0.8383	0.7713	0.5775	0.6341	0.9098	0.8882	0.6988	0.9095	0.7381	0.3564	0.864	0.8169	0.4175	0	0.8855	0.6322	0.8537	0.8618	0.8798	0.9566	0.9333	0.6696	0.9024	0.617	0.6227	0.3452	0.7568	0.8377	0.9378	0.641	0.9468	0.3828	0.7213	0.414	0.4828	0.0865	0.2418	0.6042	0.2918
P15	15	21.18	3.5		0.0059761	0.0278559	0.0095955			P15	0.565	0.9788	0.7655	0.8107	0.6255	0.5374	0.6027	0.498	0.6443	0.9189	0.3341	0.9244	0.7497	0.8855	0	0.9177	0.4551	0.2695	0.9726	0.7431	0.6048	0.8334	0.5741	0.7621	0.855	0.8146	0.579	0.79	0.6311	0.8057	0.6845	0.9085	0.7741	0.7792	0.9098	0.9	0.9198	0.6493	0.8837
P16	51	25.93	139.12		0.0239044	0.0341507	0.469433			P16	0.9211	0.5489	0.8441	0.8336	0.956	0.9455	0.9012	0.9558	0.8722	0.5141	0.893	0.8988	0.6711	0.6322	0.9177	0	0.9286	0.9121	0.9672	0.9788	0.9675	0.8388	0.9524	0.8132	0.8159	0.671	0.8702	0.9208	0.9696	0.8271	0.974	0.4966	0.8953	0.6529	0.4277	0.6665	0.6542	0.8111	0.6334
P17	11	11.49	6.17		0.00398406	0.0150146	0.0186485			P17	0.216	0.9721	0.6743	0.7184	0.3835	0.2358	0.7282	0.5002	0.4756	0.9058	0.3755	0.9345	0.783	0.8537	0.4551	0.9286	0	0.2295	0.9764	0.7036	0.5441	0.7125	0.4165	0.6361	0.7511	0.7831	0.4615	0.5711	0.5745	0.711	0.6361	0.878	0.6513	0.8086	0.8771	0.8663	0.8809	0.6777	0.8291
P18	10	18.9	6		0.00348606	0.0248344	0.0180721			P18	0.3627	0.9733	0.7098	0.7524	0.4997	0.3799	0.6494	0.6028	0.5547	0.9036	0.2135	0.9193	0.7326	0.8618	0.2695	0.9121	0.2295	0	0.9778	0.7595	0.63	0.7436	0.5371	0.6724	0.7758	0.7782	0.4316	0.6519	0.669	0.7464	0.7047	0.8861	0.7008	0.7641	0.8809	0.8756	0.8912	0.6028	0.8424
P19	929	0.45	2.83		0.461155	0.000384311	0.00732377			P19	0.9776	0.9187	0.8958	0.9295	0.9767	0.977	0.8691	0.9751	0.9589	0.8268	0.9783	0.1843	0.9542	0.8798	0.9726	0.9672	0.9764	0.9778	0	0.9865	0.9764	0.9794	0.9715	0.9799	0.9798	0.9717	0.9787	0.9766	0.9803	0.9383	0.9763	0.9646	0.9058	0.968	0.9853	0.8692	0.9341	0.9147	0.982
P20	10	4.03	1.42		0.00348606	0.00512856	0.00254298			P20	0.7319	0.9897	0.8974	0.8815	0.5226	0.6122	0.8735	0.5211	0.8345	0.9721	0.8108	0.9806	0.9357	0.9566	0.7431	0.9788	0.7036	0.7595	0.9865	0	0.3499	0.8688	0.5687	0.8868	0.8898	0.9357	0.8371	0.8417	0.3035	0.8792	0.504	0.958	0.8444	0.9433	0.963	0.9542	0.9588	0.9045	0.9423
P21	10	4.52	3		0.00348606	0.00577792	0.00790018			P21	0.5875	0.9842	0.8421	0.8177	0.3116	0.4034	0.8055	0.4781	0.7453	0.9571	0.709	0.9701	0.9011	0.9333	0.6048	0.9675	0.5441	0.63	0.9764	0.3499	0	0.8054	0.3734	0.8258	0.836	0.9011	0.7494	0.7283	0.2475	0.8142	0.2124	0.9354	0.763	0.9127	0.9431	0.9296	0.932	0.853	0.9112
P22	10	4.13	23.17		0.00348606	0.00526109	0.0762893			P22	0.6304	0.9216	0.5798	0.4	0.7271	0.7288	0.8937	0.8594	0.5235	0.7873	0.7608	0.9145	0.5099	0.6696	0.8334	0.8388	0.7125	0.7436	0.9794	0.8688	0.8054	0	0.7414	0.1372	0.1347	0.51	0.4625	0.5174	0.8428	0.3528	0.8389	0.6798	0.7022	0.5677	0.7183	0.651	0.5869	0.5652	0.5603
P23	15	3.86	4.87		0.0059761	0.00490328	0.0142407			P23	0.4869	0.9768	0.769	0.7333	0.1194	0.276	0.8014	0.5296	0.6273	0.9372	0.6319	0.9563	0.8552	0.9024	0.5741	0.9524	0.4165	0.5371	0.9715	0.5687	0.3734	0.7414	0	0.776	0.7751	0.8553	0.6812	0.5906	0.4913	0.7281	0.4546	0.9054	0.6497	0.8723	0.9256	0.8969	0.8871	0.7849	0.8816
P24	10	10.88	24.52		0.00348606	0.0142063	0.0808666			P24	0.5778	0.9155	0.539	0.4514	0.7645	0.7081	0.8412	0.8058	0.4707	0.7535	0.6958	0.9005	0.4319	0.617	0.7621	0.8132	0.6361	0.6724	0.9799	0.8868	0.8258	0.1372	0.776	0	0.1644	0.4321	0.4004	0.5833	0.8433	0.4085	0.861	0.6485	0.7285	0.4989	0.6735	0.6164	0.5826	0.5173	0.5143
P25	10	3.72	26.89		0.00348606	0.00471775	0.0889025			P25	0.6799	0.9105	0.619	0.4651	0.7655	0.7676	0.9048	0.8809	0.58	0.7571	0.7884	0.9171	0.4403	0.6227	0.855	0.8159	0.7511	0.7758	0.9798	0.8898	0.836	0.1347	0.7751	0.1644	0	0.4405	0.5276	0.5771	0.868	0.4252	0.8589	0.6343	0.7344	0.5063	0.6783	0.6015	0.5219	0.6045	0.4979
P26	23	14.02	43.5		0.00996016	0.0183674	0.145221			P26	0.7602	0.8512	0.6584	0.6126	0.8663	0.8342	0.8394	0.8658	0.639	0.5684	0.7865	0.8943	0.2283	0.3452	0.8146	0.671	0.7831	0.7782	0.9717	0.9357	0.9011	0.51	0.8553	0.4321	0.4405	0	0.619	0.7593	0.9077	0.5891	0.9211	0.395	0.7884	0.171	0.4724	0.3411	0.2557	0.6147	0.2243
P27	10	15.31	13.92		0.00348606	0.0200769	0.0449259			P27	0.3924	0.9487	0.4653	0.4927	0.6611	0.58	0.7488	0.7247	0.2678	0.8357	0.4978	0.8841	0.6053	0.7568	0.579	0.8702	0.4615	0.4316	0.9787	0.8371	0.7494	0.4625	0.6812	0.4004	0.5276	0.619	0	0.4017	0.775	0.4815	0.8	0.7866	0.6499	0.6518	0.7915	0.7672	0.7628	0.4136	0.706
P28	11	1.07	11.46		0.00398406	0.00120594	0.036585			P28	0.4345	0.9615	0.6158	0.5564	0.5763	0.5982	0.888	0.8227	0.3802	0.8955	0.6916	0.9273	0.7592	0.8377	0.79	0.9208	0.5711	0.6519	0.9766	0.8417	0.7283	0.5174	0.5906	0.5833	0.5771	0.7593	0.4017	0	0.7863	0.5478	0.7033	0.8427	0.6002	0.7876	0.8635	0.8286	0.7859	0.6423	0.784
P29	11	5.48	2.14		0.00398406	0.00705012	0.00498423			P29	0.6314	0.9852	0.8527	0.8387	0.4725	0.4697	0.8185	0.3391	0.7623	0.9599	0.7391	0.9721	0.9077	0.9378	0.6311	0.9696	0.5745	0.669	0.9803	0.3035	0.2475	0.8428	0.4913	0.8433	0.868	0.9077	0.775	0.7863	0	0.8333	0.4388	0.9397	0.8001	0.9186	0.9487	0.9343	0.9445	0.8628	0.9172
P30	53	5.08	18.65		0.0249004	0.00652004	0.0609636			P30	0.6405	0.9148	0.3394	0.0741	0.7488	0.7329	0.7217	0.8145	0.392	0.769	0.7624	0.874	0.5061	0.641	0.8057	0.8271	0.711	0.7464	0.9383	0.8792	0.8142	0.3528	0.7281	0.4085	0.4252	0.5891	0.4815	0.5478	0.8333	0	0.8517	0.689	0.4567	0.6145	0.7805	0.6209	0.5589	0.3311	0.6665
P31	10	1.83	3.03		0.00348606	0.0022131	0.0080019			P31	0.6707	0.9874	0.874	0.8545	0.4097	0.5238	0.8461	0.6137	0.7967	0.9657	0.7677	0.9762	0.921	0.9468	0.6845	0.974	0.6361	0.7047	0.9763	0.504	0.2124	0.8389	0.4546	0.861	0.8589	0.9211	0.8	0.7033	0.4388	0.8517	0	0.9484	0.809	0.9303	0.9546	0.9438	0.9302	0.8827	0.9292
P32	38	7.96	70.8		0.0174303	0.0103366	0.237785			P32	0.8535	0.7581	0.7437	0.7037	0.9126	0.8917	0.8879	0.9179	0.761	0.3359	0.8873	0.9077	0.4779	0.3828	0.9085	0.4966	0.878	0.8861	0.9646	0.958	0.9354	0.6798	0.9054	0.6485	0.6343	0.395	0.7866	0.8427	0.9397	0.689	0.9484	0	0.8247	0.4565	0.2033	0.4235	0.3634	0.7346	0.2766
P33	81	4.42	8.7		0.0388446	0.0056454	0.0272268			P33	0.5612	0.9339	0.3404	0.3993	0.6764	0.6748	0.5129	0.7785	0.5009	0.8206	0.725	0.8752	0.7223	0.7213	0.7741	0.8953	0.6513	0.7008	0.9058	0.8444	0.763	0.7022	0.6497	0.7285	0.7344	0.7884	0.6499	0.6002	0.8001	0.4567	0.809	0.8247	0	0.7942	0.8922	0.7057	0.6927	0.3928	0.8385
P34	29	33.56	41.81		0.0129482	0.044262	0.139491			P34	0.7885	0.857	0.6753	0.6353	0.882	0.8537	0.8154	0.8816	0.6607	0.6011	0.7001	0.8503	0.1868	0.414	0.7792	0.6529	0.8086	0.7641	0.968	0.9433	0.9127	0.5677	0.8723	0.4989	0.5063	0.171	0.6518	0.7876	0.9186	0.6145	0.9303	0.4565	0.7942	0	0.534	0.4125	0.3485	0.5885	0.3437
P35	10	11.85	84.1		0.00348606	0.0154917	0.282881			P35	0.8621	0.7307	0.8105	0.7917	0.9231	0.9047	0.926	0.9351	0.8158	0.3335	0.8822	0.9236	0.5748	0.4828	0.9098	0.4277	0.8771	0.8809	0.9853	0.963	0.9431	0.7183	0.9256	0.6735	0.6783	0.4724	0.7915	0.8635	0.9487	0.7805	0.9546	0.2033	0.8922	0.534	0	0.5377	0.5019	0.7944	0.362
P36	153	8.11	47.4		0.0747012	0.0105354	0.158444			P36	0.8395	0.7784	0.5702	0.6135	0.9048	0.8819	0.707	0.9097	0.7388	0.3906	0.8773	0.8138	0.4161	0.0865	0.9	0.6665	0.8663	0.8756	0.8692	0.9542	0.9296	0.651	0.8969	0.6164	0.6015	0.3411	0.7672	0.8286	0.9343	0.6209	0.9438	0.4235	0.7057	0.4125	0.5377	0	0.208	0.6091	0.3451
P37	70	1.77	47.75		0.0333665	0.00213359	0.159631			P37	0.849	0.8201	0.6174	0.5486	0.8977	0.8957	0.8191	0.933	0.7287	0.512	0.8925	0.8861	0.3487	0.2418	0.9198	0.6542	0.8809	0.8912	0.9341	0.9588	0.932	0.5869	0.8871	0.5826	0.5219	0.2557	0.7628	0.7859	0.9445	0.5589	0.9302	0.3634	0.6927	0.3485	0.5019	0.208	0	0.6075	0.256
P38	80	19.8	16.13		0.0383466	0.0260271	0.0524192			P38	0.6437	0.9106	0.1995	0.2824	0.8013	0.7537	0.4837	0.8005	0.4229	0.7343	0.6182	0.8157	0.4835	0.6042	0.6493	0.8111	0.6777	0.6028	0.9147	0.9045	0.853	0.5652	0.7849	0.5173	0.6045	0.6147	0.4136	0.6423	0.8628	0.3311	0.8827	0.7346	0.3928	0.5885	0.7944	0.6091	0.6075	0	0.7219
P39	11	8.53	53.26		0.00398406	0.011092	0.178313			P39	0.7948	0.8252	0.733	0.6857	0.88	0.8512	0.9112	0.9001	0.7295	0.5163	0.8462	0.9179	0.3977	0.2918	0.8837	0.6334	0.8291	0.8424	0.982	0.9423	0.9112	0.5603	0.8816	0.5143	0.4979	0.2243	0.706	0.784	0.9172	0.6665	0.9292	0.2766	0.8385	0.3437	0.362	0.3451	0.256	0.7219	0
P40	12	1.73	5.5		0.00448207	0.00208058	0.0163768			P40	0.485	0.9789	0.789	0.7564	0.2206	0.3109	0.8505	0.6813	0.6597	0.9426	0.6342	0.9601	0.8678	0.9109	0.6782	0.9565	0.4117	0.5369	0.9746	0.6879	0.4944	0.7449	0.2367	0.7796	0.7763	0.8678	0.6842	0.5002	0.6041	0.7517	0.4119	0.9136	0.6801	0.8834	0.9275	0.9059	0.8824	0.8036	0.8843
P41	14	12.77	15.59		0.00547809	0.0167109	0.0505883			P41	0.4282	0.9416	0.4094	0.4031	0.6811	0.6047	0.7702	0.7064	0.264	0.818	0.5757	0.8876	0.5805	0.724	0.6235	0.862	0.4827	0.527	0.975	0.8467	0.7642	0.3975	0.664	0.3374	0.4708	0.5807	0.1447	0.426	0.7799	0.3898	0.8117	0.7558	0.6387	0.63	0.772	0.7334	0.7225	0.3769	0.6725
P42	30	11.99	6.07		0.0134462	0.0156772	0.0183094			P42	0.3678	0.9638	0.5941	0.632	0.5107	0.3935	0.6247	0.5088	0.3495	0.8814	0.4565	0.9175	0.7266	0.8173	0.4758	0.9101	0.219	0.342	0.9573	0.7648	0.6381	0.7433	0.4704	0.6727	0.7754	0.7518	0.5223	0.6424	0.6623	0.6231	0.7111	0.8446	0.5425	0.762	0.8805	0.83	0.8376	0.5939	0.8391
P43	10	21.73	43.63		0.00348606	0.0285848	0.145662			P43	0.7659	0.858	0.7041	0.6647	0.8694	0.8381	0.8487	0.8907	0.694	0.5939	0.7245	0.8888	0.2109	0.3922	0.7729	0.6631	0.7916	0.739	0.9824	0.9372	0.9034	0.5215	0.8744	0.4455	0.4536	0.093	0.6147	0.7684	0.9129	0.6436	0.9229	0.438	0.8294	0.1543	0.4773	0.3899	0.3173	0.6146	0.2401
P44	19	7	0.67		0.00796813	0.00906444	0			P44	0.7277	0.9854	0.8434	0.8524	0.7297	0.6226	0.807	0.3399	0.7473	0.9574	0.8023	0.9704	0.9018	0.9338	0.6689	0.9677	0.6866	0.7533	0.9825	0.5599	0.6284	0.9063	0.6521	0.8782	0.9226	0.9019	0.828	0.9032	0.4988	0.8474	0.7723	0.9359	0.8188	0.9134	0.959	0.9301	0.95	0.8542	0.9339
P45	10	17.91	4.01		0.00348606	0.0235225	0.0113247			P45	0.4755	0.9794	0.7634	0.8101	0.5226	0.4225	0.6191	0.5262	0.6343	0.9199	0.3501	0.9333	0.7791	0.8865	0.1894	0.9273	0.3538	0.1737	0.9774	0.7089	0.5522	0.8057	0.5493	0.731	0.8315	0.8143	0.515	0.7501	0.6003	0.805	0.6426	0.9098	0.7717	0.8051	0.9022	0.9012	0.9217	0.6718	0.8741
P46	119	11.79	40.72		0.0577689	0.0154122	0.135795			P46	0.8009	0.8156	0.4797	0.5494	0.8889	0.8623	0.6312	0.8885	0.6775	0.4774	0.835	0.8256	0.291	0.1885	0.8601	0.6881	0.8198	0.8307	0.8931	0.9466	0.9179	0.5931	0.8798	0.5284	0.5353	0.2719	0.7013	0.8001	0.9233	0.5579	0.9344	0.474	0.6568	0.3203	0.5656	0.1789	0.2642	0.5165	0.4001
P47	44	11.6	9.24		0.0204183	0.0151604	0.0290577			P47	0.3562	0.9475	0.4319	0.4581	0.6409	0.5549	0.6025	0.6395	0.2633	0.8383	0.5612	0.8875	0.6275	0.7488	0.6026	0.8775	0.4176	0.5059	0.9443	0.8274	0.7345	0.6621	0.6114	0.5985	0.7007	0.7056	0.4415	0.5254	0.7522	0.4457	0.788	0.7921	0.3584	0.72	0.8504	0.7583	0.7521	0.4466	0.7937
P48	10	0.16	4.87		0.00348606	0	0.0142407			P48	0.574	0.9837	0.837	0.8118	0.2362	0.3838	0.8796	0.7541	0.737	0.9557	0.6995	0.9692	0.8978	0.9311	0.7279	0.9664	0.5291	0.6179	0.9773	0.7362	0.5156	0.7915	0.2943	0.8201	0.8175	0.8979	0.7412	0.5757	0.6649	0.8081	0.4239	0.9332	0.7528	0.9099	0.9413	0.9273	0.9092	0.8482	0.9083
P49	10	31.04	1.73		0.00348606	0.0409225	0.00359407			P49	0.7168	0.9866	0.8503	0.8958	0.7942	0.7191	0.7098	0.642	0.7829	0.9415	0.3142	0.9165	0.7974	0.9208	0.3816	0.9228	0.6524	0.4892	0.9853	0.7676	0.7542	0.8978	0.804	0.8301	0.9115	0.8702	0.696	0.8983	0.7168	0.8927	0.8227	0.9412	0.8811	0.756	0.931	0.9357	0.9606	0.7486	0.9186
P50	10	12.54	16.32		0.00348606	0.0164061	0.0530634			P50	0.4296	0.9411	0.4375	0.3968	0.6819	0.6057	0.7917	0.7408	0.3072	0.8175	0.5812	0.892	0.5795	0.7218	0.6607	0.8617	0.4942	0.5335	0.9789	0.8471	0.7647	0.3574	0.7	0.2978	0.4369	0.5796	0.1541	0.4381	0.7887	0.3833	0.8122	0.7538	0.6643	0.6291	0.7621	0.7312	0.7198	0.3843	0.6596
P51	10	9.09	9.12		0.00348606	0.0118341	0.0286509			P51	0.0911	0.9633	0.5956	0.614	0.4722	0.3457	0.7869	0.5825	0.3476	0.89	0.4988	0.9235	0.7466	0.8291	0.6012	0.9166	0.2871	0.4139	0.9777	0.7463	0.6096	0.5918	0.5129	0.5539	0.6464	0.7466	0.358	0.3637	0.651	0.6043	0.6884	0.841	0.5417	0.7765	0.8543	0.8258	0.8327	0.6235	0.7773
P52	10	24.99	6.07		0.00348606	0.032905	0.0183094			P52	0.4421	0.9733	0.7262	0.767	0.5757	0.4741	0.6764	0.6595	0.5933	0.9049	0.0726	0.9048	0.7046	0.865	0.2842	0.8963	0.3372	0.1519	0.9782	0.796	0.6862	0.7599	0.6043	0.693	0.7884	0.7865	0.4851	0.6869	0.7188	0.7616	0.7495	0.8885	0.7228	0.7219	0.8832	0.8785	0.8941	0.6133	0.8472
P53	69	16.01	6		0.0328685	0.0210046	0.0180721			P53	0.5681	0.9465	0.4479	0.5211	0.6774	0.6001	0.3723	0.6762	0.5227	0.8298	0.5183	0.8748	0.6801	0.748	0.5358	0.8826	0.4888	0.4383	0.9189	0.8449	0.7614	0.794	0.6508	0.7346	0.816	0.7669	0.5786	0.7428	0.7774	0.569	0.8096	0.8428	0.3502	0.7598	0.89	0.7581	0.752	0.384	0.8572
P54	10	7.4	9.07		0.00348606	0.00959452	0.0284813			P54	0.1378	0.9634	0.6178	0.6069	0.4416	0.3143	0.8072	0.6249	0.3834	0.8961	0.5302	0.9277	0.7605	0.8385	0.6361	0.9212	0.3317	0.4516	0.9776	0.7315	0.587	0.5834	0.4863	0.5783	0.6403	0.7605	0.3932	0.3387	0.631	0.5968	0.6703	0.8435	0.5273	0.7887	0.8623	0.8294	0.8317	0.6441	0.7851
P55	76	13.48	37.43		0.0363546	0.0176518	0.12464			P55	0.7671	0.8458	0.4803	0.4729	0.8701	0.839	0.698	0.8696	0.6227	0.5532	0.7964	0.8518	0.1586	0.321	0.8241	0.6922	0.7893	0.789	0.927	0.9375	0.9039	0.524	0.8594	0.4483	0.4564	0.2385	0.6352	0.7662	0.9103	0.4829	0.9233	0.4777	0.6178	0.2947	0.5737	0.3161	0.2504	0.4369	0.3986
P56	10	5.35	4.17		0.00348606	0.00687784	0.0118672			P56	0.4657	0.9795	0.7955	0.771	0.1832	0.2272	0.8019	0.5099	0.6702	0.9444	0.6231	0.9613	0.8719	0.9136	0.5632	0.9579	0.4095	0.5208	0.9767	0.4981	0.2279	0.7621	0.2524	0.7744	0.7978	0.8719	0.6754	0.651	0.3298	0.7641	0.3837	0.9163	0.7121	0.887	0.9264	0.9088	0.9125	0.8097	0.885
P57	42	37.68	16.64		0.0194223	0.0497219	0.0541484			P57	0.6625	0.9277	0.4602	0.4191	0.8118	0.7667	0.6832	0.811	0.4533	0.7887	0.5216	0.8081	0.4621	0.6953	0.6478	0.8016	0.6947	0.6237	0.952	0.9095	0.8608	0.5675	0.7963	0.5211	0.6055	0.6153	0.4445	0.6612	0.8701	0.4093	0.8889	0.7331	0.6336	0.4663	0.7923	0.7027	0.6881	0.3118	0.7203
P58	42	21.66	55.92		0.0194223	0.028492	0.187333			P58	0.8231	0.8059	0.6903	0.6566	0.9013	0.8777	0.8133	0.901	0.7135	0.4535	0.7902	0.8732	0.2825	0.2779	0.8154	0.554	0.84	0.8028	0.9599	0.9526	0.927	0.6385	0.8932	0.581	0.5872	0.2623	0.7089	0.8224	0.9319	0.639	0.9418	0.2471	0.7947	0.2792	0.3763	0.3515	0.2729	0.6149	0.1779
P59	1130	92.68	37.71		0.561255	0.122608	0.125589			P59	0.9486	0.8532	0.8657	0.8837	0.9713	0.9645	0.891	0.9712	0.9167	0.721	0.9271	0.2899	0.7857	0.7532	0.9463	0.8408	0.9535	0.9427	0.4208	0.9862	0.9788	0.8949	0.969	0.8782	0.88	0.8144	0.9154	0.9484	0.9802	0.8859	0.9831	0.8336	0.9114	0.778	0.8505	0.7497	0.809	0.8557	0.8368
P60	474	9.57	15		0.234562	0.0124702	0.0485878			P60	0.8601	0.8638	0.6362	0.724	0.9215	0.9027	0.7485	0.9212	0.7763	0.6467	0.8904	0.4997	0.7898	0.6887	0.9098	0.8849	0.8823	0.8895	0.5361	0.9623	0.9419	0.8227	0.915	0.8042	0.8309	0.8216	0.7992	0.8587	0.9458	0.7402	0.9537	0.8425	0.7574	0.8231	0.8789	0.67	0.7932	0.6824	0.8503
P61	10	19.39	141.2		0.00348606	0.0254838	0.476486			P61	0.9177	0.5575	0.8808	0.8715	0.9541	0.9431	0.9375	0.9611	0.8886	0.5457	0.907	0.9284	0.712	0.6669	0.9244	0.0676	0.9266	0.9082	0.9884	0.9779	0.966	0.8318	0.9554	0.805	0.8079	0.6736	0.8645	0.9184	0.9693	0.8653	0.9729	0.5156	0.9328	0.6844	0.4028	0.7009	0.6913	0.8495	0.6188
P62	61	12.17	101.89		0.0288845	0.0159158	0.3432			P62	0.8928	0.6524	0.7763	0.7589	0.9402	0.9259	0.8756	0.94	0.8263	0.3634	0.9059	0.8994	0.6044	0.4968	0.9213	0.2807	0.903	0.9056	0.9554	0.9712	0.9558	0.7808	0.9353	0.746	0.7497	0.5618	0.836	0.8923	0.9587	0.7619	0.9647	0.3156	0.8448	0.5956	0.222	0.5439	0.5142	0.7615	0.5016
P63	10	6.12	10		0.00348606	0.00789825	0.0316346			P63	0.2301	0.9604	0.6044	0.567	0.4605	0.4002	0.8278	0.6821	0.3617	0.8924	0.5747	0.9252	0.7521	0.8328	0.6795	0.9184	0.4069	0.5087	0.9776	0.7406	0.601	0.5394	0.5027	0.5635	0.6028	0.7521	0.3719	0.2505	0.6433	0.5559	0.6815	0.838	0.5361	0.7813	0.8575	0.8235	0.8146	0.6317	0.7776
P64	183	30.85	25.35		0.0896414	0.0406707	0.0836809			P64	0.8055	0.8379	0.4919	0.5599	0.8915	0.8656	0.5877	0.8911	0.685	0.5483	0.7244	0.7179	0.4693	0.4398	0.7971	0.7637	0.8241	0.7832	0.8337	0.9479	0.9198	0.6026	0.8826	0.5394	0.5808	0.5935	0.6799	0.8048	0.9251	0.5683	0.936	0.6972	0.6649	0.4978	0.7515	0.415	0.589	0.4542	0.68
P65	10	17.28	64.22		0.00348606	0.0226876	0.215475			P65	0.8278	0.7938	0.7705	0.7448	0.904	0.8809	0.8848	0.9192	0.7717	0.4155	0.8229	0.9071	0.4401	0.3819	0.8565	0.5419	0.8466	0.8185	0.984	0.9538	0.929	0.6481	0.9073	0.5921	0.5982	0.3266	0.7166	0.8295	0.9359	0.7302	0.9433	0.1749	0.8687	0.3925	0.2414	0.4488	0.3914	0.7192	0.2034
P66	166	11.74	21.08		0.0811753	0.0153459	0.0692029			P66	0.7489	0.8552	0.3439	0.4318	0.86	0.8264	0.54	0.8594	0.5933	0.5855	0.7972	0.7674	0.5519	0.4233	0.8265	0.8145	0.7728	0.7894	0.8371	0.9327	0.8964	0.5489	0.8484	0.5101	0.5825	0.6139	0.626	0.7479	0.9033	0.4425	0.9173	0.7099	0.5673	0.632	0.7681	0.3943	0.5912	0.3985	0.6933
P67	33.25	8.86	2.89		0.0150647	0.0115293	0.00752721			P67	0.5762	0.972	0.6862	0.7089	0.6099	0.507	0.6133	0.3263	0.5291	0.9147	0.6805	0.9406	0.8033	0.8674	0.5233	0.9353	0.5272	0.6111	0.9526	0.673	0.5132	0.8418	0.5492	0.7953	0.8638	0.8376	0.7185	0.7987	0.5305	0.7011	0.6177	0.8766	0.6361	0.839	0.9281	0.8646	0.8791	0.7078	0.8897
P68	158.9	13.19	17		0.0776394	0.0172675	0.0553691			P68	0.7231	0.8713	0.2765	0.4061	0.8456	0.8086	0.4767	0.845	0.5515	0.6242	0.7651	0.7646	0.5967	0.4716	0.7959	0.8339	0.7495	0.754	0.8401	0.9258	0.8858	0.6255	0.8328	0.5843	0.6541	0.6576	0.571	0.722	0.8934	0.4432	0.9088	0.7501	0.5228	0.6726	0.8032	0.445	0.643	0.3207	0.7422
P69	30.46	173.8	31.24		0.0136753	0.23011	0.103652			P69	0.8802	0.9042	0.8014	0.7839	0.9332	0.9172	0.8844	0.9329	0.806	0.7795	0.8302	0.8427	0.6048	0.719	0.875	0.7906	0.8916	0.8665	0.9731	0.9679	0.9506	0.7552	0.9277	0.7163	0.7205	0.6607	0.8029	0.8798	0.9539	0.7737	0.9606	0.737	0.8751	0.5803	0.7672	0.724	0.7177	0.7524	0.7187
P70	1803	168.51	17.11		0.896414	0.223099	0.055742			P70	0.9646	0.9173	0.9075	0.9224	0.9803	0.9755	0.9249	0.9802	0.9427	0.8596	0.9498	0.5109	0.9144	0.8906	0.963	0.9284	0.968	0.9605	0.6011	0.9905	0.9854	0.9461	0.9786	0.9388	0.9471	0.9335	0.9417	0.9645	0.9864	0.9262	0.9883	0.9385	0.939	0.9103	0.9467	0.8897	0.9287	0.9006	0.9454
P71	399.2	22.4	15		0.197311	0.0294727	0.0485878			P71	0.8489	0.8615	0.6051	0.7044	0.9157	0.8955	0.6796	0.9154	0.7552	0.6176	0.8158	0.5346	0.7189	0.6635	0.8423	0.8545	0.8633	0.8315	0.6198	0.9595	0.9377	0.8108	0.9088	0.7846	0.8201	0.7932	0.7513	0.8483	0.9418	0.7219	0.9502	0.8356	0.7396	0.7612	0.8674	0.6526	0.7824	0.5954	0.8428
P72	21.62	23.16	142.58		0.00927291	0.0304798	0.481165			P72	0.9201	0.5501	0.8725	0.8631	0.9554	0.9448	0.9283	0.9553	0.8796	0.5435	0.8994	0.9181	0.6949	0.6624	0.9166	0.0557	0.9277	0.9109	0.9825	0.9786	0.9671	0.8368	0.9518	0.8108	0.8136	0.6686	0.8685	0.9198	0.9692	0.8569	0.9737	0.5135	0.9234	0.6671	0.4205	0.696	0.6862	0.8405	0.6288
P73	17.76	67.97	1.86		0.0073506	0.0898625	0.00403486			P73	0.8352	0.9835	0.8666	0.9003	0.8874	0.8468	0.7739	0.7769	0.8269	0.9384	0.6219	0.8662	0.8214	0.9195	0.6455	0.9219	0.8012	0.7193	0.9789	0.8898	0.8735	0.9263	0.8662	0.878	0.9342	0.8786	0.8058	0.9311	0.8525	0.8981	0.9075	0.9371	0.8908	0.7703	0.9395	0.9321	0.9522	0.7929	0.9306
P74	30.37	12.22	100.37		0.0136305	0.015982	0.338046			P74	0.8868	0.6711	0.8115	0.7955	0.9369	0.9218	0.9103	0.9366	0.8167	0.3884	0.9007	0.9162	0.6078	0.5268	0.9169	0.303	0.8976	0.9003	0.9738	0.9697	0.9533	0.7687	0.9317	0.7319	0.7359	0.5375	0.8268	0.8864	0.9564	0.7859	0.9627	0.2953	0.8816	0.5746	0.179	0.5741	0.5472	0.7962	0.474
P75	34.09	4.68	74.64		0.0154831	0.00598995	0.250805			P75	0.8749	0.749	0.7747	0.721	0.9148	0.9094	0.9113	0.9368	0.786	0.3191	0.9058	0.9173	0.5213	0.4254	0.9267	0.4838	0.8983	0.9054	0.9677	0.959	0.937	0.6877	0.9077	0.6779	0.6434	0.4338	0.81	0.8466	0.9453	0.7079	0.9497	0.0693	0.8364	0.4898	0.1707	0.4646	0.3891	0.7656	0.3212
P76	30.52	2.96	3.22		0.0137052	0.00371059	0.00864612			P76	0.6943	0.976	0.7603	0.7233	0.5261	0.5936	0.7155	0.5511	0.6186	0.9348	0.7711	0.9547	0.8498	0.8987	0.6416	0.9506	0.655	0.7202	0.9548	0.6456	0.4633	0.8337	0.4419	0.8544	0.8524	0.8741	0.7987	0.7438	0.5688	0.7179	0.4743	0.9019	0.6366	0.8718	0.9492	0.893	0.8755	0.7769	0.9195
P77	156	26.36	48.66		0.0761952	0.0347205	0.162717			P77	0.8479	0.778	0.6026	0.6558	0.9152	0.8949	0.6775	0.9149	0.7537	0.3845	0.792	0.778	0.3659	0.1219	0.8413	0.6196	0.8624	0.8305	0.8726	0.9592	0.9373	0.6892	0.9082	0.6398	0.6451	0.3658	0.7497	0.8473	0.9415	0.6624	0.9499	0.4537	0.7379	0.3391	0.5386	0.1095	0.2869	0.5732	0.3853
P78	44.16	17.86	59.38		0.020498	0.0234562	0.199064			P78	0.8288	0.7933	0.694	0.6614	0.9045	0.8816	0.8144	0.9041	0.7227	0.4151	0.8203	0.8807	0.3326	0.2907	0.8423	0.5393	0.8451	0.8158	0.9587	0.9541	0.9294	0.6501	0.8966	0.5944	0.6004	0.2859	0.7182	0.8281	0.9341	0.6444	0.9436	0.1949	0.7958	0.3333	0.3329	0.3625	0.2877	0.6342	0.2042
P79	134.6	32.28	32.52		0.0655378	0.0425658	0.107992			P79	0.8074	0.838	0.4968	0.5642	0.8926	0.8669	0.5917	0.8922	0.6881	0.5498	0.727	0.7634	0.313	0.3364	0.799	0.7125	0.8258	0.7853	0.8803	0.9484	0.9206	0.6065	0.8838	0.5439	0.5506	0.4619	0.6831	0.8067	0.9259	0.5725	0.9366	0.6075	0.6681	0.3441	0.6753	0.3324	0.4641	0.4595	0.5703
P80	13.84	3.09	1.91		0.00539841	0.00388287	0.00420439			P80	0.7341	0.9876	0.876	0.8568	0.5393	0.6228	0.8472	0.4212	0.7999	0.9663	0.81	0.9765	0.9223	0.9476	0.6895	0.9744	0.691	0.7604	0.9789	0.3272	0.3933	0.8669	0.4632	0.8848	0.8831	0.9223	0.8356	0.7952	0.3075	0.854	0.427	0.9492	0.812	0.9314	0.9619	0.9447	0.9404	0.8845	0.938
P81	5.92	7.55	1.71		0.00145418	0.00979331	0.00352626			P81	0.645	0.9882	0.8641	0.8841	0.6399	0.4886	0.8326	0.3659	0.7808	0.9631	0.7495	0.9743	0.9148	0.9426	0.6598	0.972	0.6076	0.6815	0.9888	0.457	0.492	0.8857	0.6707	0.8501	0.9051	0.9149	0.7843	0.8772	0.3588	0.8798	0.662	0.9444	0.8599	0.9249	0.9511	0.9394	0.9649	0.8735	0.9236
P82	78.77	6.42	49.28		0.0377341	0.00829582	0.164819			P82	0.8271	0.8061	0.5794	0.5534	0.8899	0.8714	0.78	0.9072	0.7121	0.4727	0.871	0.8718	0.349	0.1807	0.8964	0.636	0.8578	0.8687	0.9284	0.9471	0.9186	0.5967	0.8809	0.5726	0.5395	0.26	0.7453	0.8019	0.924	0.5618	0.935	0.3334	0.6669	0.3488	0.4746	0.1823	0.0745	0.5705	0.2203
P83	98.93	14.77	12.5		0.0477739	0.0193613	0.0401112			P83	0.612	0.9127	0.1337	0.3962	0.7836	0.7318	0.377	0.7828	0.3767	0.7371	0.663	0.8134	0.6023	0.6051	0.6982	0.8488	0.649	0.637	0.8934	0.896	0.84	0.6593	0.7658	0.6094	0.6904	0.6777	0.4417	0.6105	0.8506	0.4416	0.8722	0.7774	0.3313	0.6872	0.8312	0.6102	0.6666	0.225	0.7752
P84	79.66	7.86	2.58		0.0381773	0.0102041	0.00647611			P84	0.7357	0.9517	0.4955	0.6051	0.7614	0.6915	0.3783	0.6135	0.673	0.8628	0.7847	0.9046	0.806	0.7868	0.7004	0.9251	0.7124	0.7513	0.9059	0.7966	0.7203	0.8779	0.7229	0.8487	0.8931	0.868	0.8046	0.8627	0.708	0.6534	0.7841	0.8809	0.3406	0.8665	0.9401	0.7749	0.7982	0.5303	0.9092
P85	155.6	25.1	4.5		0.075996	0.0330507	0.0129861			P85	0.7831	0.9128	0.5361	0.7092	0.8258	0.7895	0.277	0.8091	0.7329	0.7431	0.6234	0.7877	0.7255	0.6491	0.6441	0.8793	0.7495	0.6751	0.835	0.9086	0.8593	0.8827	0.8064	0.8385	0.893	0.8375	0.7626	0.8752	0.8687	0.7388	0.8877	0.8825	0.5782	0.7729	0.9184	0.6328	0.8195	0.5209	0.9023
P86	16.24	7.73	75.72		0.00659363	0.0100318	0.254467			P86	0.8577	0.7526	0.7927	0.7571	0.9144	0.8939	0.9267	0.9223	0.7972	0.322	0.8905	0.9239	0.5429	0.4458	0.9114	0.4861	0.8817	0.8895	0.9803	0.9588	0.9367	0.6863	0.9073	0.6571	0.6418	0.4277	0.7921	0.8459	0.9409	0.744	0.9495	0.0986	0.8699	0.4991	0.1213	0.4846	0.4348	0.7835	0.2933
P87	30.49	11.39	22.59		0.0136902	0.0148821	0.0743227			P87	0.5956	0.9122	0.4441	0.3382	0.7744	0.7204	0.7642	0.7736	0.345	0.7427	0.6993	0.8815	0.407	0.6002	0.7372	0.8049	0.6359	0.6771	0.9611	0.8916	0.8332	0.2078	0.7559	0.1592	0.2975	0.4406	0.4144	0.594	0.8443	0.2886	0.8668	0.6359	0.6364	0.4826	0.703	0.6027	0.5664	0.4161	0.5679
P88	46.43	53.36	50.71		0.0216285	0.0705012	0.169667			P88	0.8411	0.8265	0.7089	0.6794	0.9113	0.8901	0.8212	0.911	0.7425	0.5384	0.7747	0.8105	0.3373	0.3388	0.8341	0.6002	0.8562	0.8228	0.9582	0.9574	0.9344	0.6752	0.904	0.6235	0.6291	0.3371	0.7384	0.8404	0.9388	0.6638	0.9477	0.4016	0.8047	0.2487	0.497	0.3946	0.3295	0.6407	0.3169
P89	3	14.09	34.74		0	0.0184602	0.115519			P89	0.7227	0.8874	0.6575	0.6034	0.8565	0.8161	0.8654	0.8842	0.634	0.6675	0.7587	0.9047	0.2278	0.4977	0.8121	0.746	0.756	0.746	0.987	0.9442	0.9005	0.4068	0.8632	0.3084	0.319	0.2289	0.5443	0.7261	0.9128	0.5753	0.9257	0.5401	0.8098	0.3189	0.5702	0.499	0.4436	0.606	0.3693
P90	21.83	23.02	20.23		0.00937749	0.0302943	0.0663208			P90	0.6074	0.9246	0.5029	0.4114	0.781	0.7286	0.7337	0.7802	0.4246	0.7736	0.5288	0.8613	0.3896	0.6657	0.5903	0.7991	0.6448	0.5623	0.9694	0.8947	0.8381	0.3526	0.763	0.303	0.4204	0.4928	0.3538	0.6059	0.8489	0.3675	0.8707	0.6987	0.6881	0.4611	0.7356	0.6727	0.6514	0.3493	0.6266
P91	69.67	12.53	19.78		0.0332022	0.0163929	0.064795			P91	0.6362	0.9032	0.2569	0.1768	0.7971	0.7485	0.6038	0.7963	0.4108	0.7139	0.7104	0.8443	0.4546	0.5614	0.746	0.8042	0.6709	0.691	0.9246	0.9025	0.85	0.4158	0.7804	0.3677	0.4729	0.5368	0.4512	0.6348	0.86	0.1924	0.8802	0.6779	0.4495	0.5661	0.748	0.5651	0.5218	0.2102	0.6495
P92	17.13	3.18	2.25		0.00703685	0.00400214	0.0053572			P92	0.7156	0.9849	0.8492	0.8259	0.52	0.6025	0.8142	0.3535	0.7567	0.959	0.7946	0.9715	0.9055	0.9363	0.6553	0.9689	0.6722	0.7428	0.973	0.4275	0.3799	0.855	0.4142	0.8742	0.8724	0.9055	0.8217	0.7785	0.3329	0.8225	0.4193	0.9383	0.7714	0.9166	0.9579	0.9327	0.9263	0.8596	0.9321
P93	66.81	17.86	9.58		0.0317779	0.0234562	0.0302106			P93	0.513	0.9365	0.3663	0.4201	0.7284	0.6633	0.4289	0.7273	0.4026	0.8036	0.5327	0.8513	0.5992	0.7087	0.5656	0.8551	0.5594	0.4815	0.9233	0.8694	0.7991	0.7038	0.706	0.648	0.7335	0.708	0.4631	0.6145	0.8125	0.4696	0.8396	0.8021	0.3012	0.6909	0.8545	0.7174	0.7038	0.2684	0.8061
P94	31.71	22.39	29.87		0.0142978	0.0294594	0.0990065			P94	0.7085	0.8905	0.5652	0.499	0.8374	0.7985	0.753	0.8368	0.5279	0.6818	0.6527	0.862	0.1772	0.5262	0.6958	0.7294	0.7363	0.675	0.9627	0.9218	0.8798	0.4044	0.824	0.3096	0.3198	0.3262	0.5203	0.7074	0.8878	0.4668	0.904	0.5657	0.7181	0.286	0.6388	0.5284	0.4811	0.444	0.4863
P95	24.76	12.29	15.65		0.0108367	0.0160748	0.0507917			P95	0.4645	0.9364	0.36	0.346	0.7013	0.6298	0.7345	0.7002	0.1933	0.8057	0.6062	0.8796	0.5521	0.7018	0.6463	0.8527	0.5155	0.5647	0.9649	0.8564	0.7791	0.4231	0.6767	0.3646	0.4906	0.5595	0.2107	0.4624	0.7939	0.3315	0.8237	0.7347	0.5865	0.605	0.7748	0.7104	0.695	0.3347	0.679
P96	16.53	71.71	8.42		0.00673805	0.0948188	0.0262774			P96	0.6745	0.9651	0.7563	0.7846	0.8184	0.775	0.7852	0.8199	0.6872	0.8937	0.5386	0.8313	0.7343	0.8565	0.6603	0.8858	0.7055	0.6371	0.9752	0.9127	0.8657	0.8031	0.8035	0.759	0.819	0.7945	0.6598	0.7722	0.8747	0.7812	0.8928	0.8761	0.7597	0.6875	0.8823	0.8672	0.8779	0.6819	0.8522
P97	55.9	15.67	2.59		0.0263446	0.020554	0.00651002			P97	0.6863	0.9629	0.6017	0.6384	0.7551	0.6836	0.3947	0.5638	0.6169	0.8745	0.6267	0.9071	0.7354	0.8165	0.4821	0.9038	0.6108	0.5589	0.932	0.7911	0.7121	0.8761	0.7156	0.8106	0.8917	0.8187	0.6725	0.8599	0.7001	0.6483	0.7776	0.8796	0.5556	0.8096	0.9227	0.829	0.8362	0.5427	0.9042
P98	366.9	17.35	22.17		0.181225	0.0227804	0.0728987			P98	0.8497	0.838	0.6073	0.6599	0.9162	0.8961	0.6851	0.9159	0.7566	0.5467	0.844	0.591	0.6527	0.5784	0.864	0.8254	0.864	0.8411	0.6607	0.9597	0.938	0.7087	0.9093	0.682	0.7231	0.7101	0.7527	0.8491	0.9422	0.6664	0.9505	0.7721	0.741	0.7024	0.8113	0.5637	0.7019	0.5947	0.7699
P99	31.91	6.86	22.21		0.0143974	0.00887891	0.0730343			P99	0.6225	0.9123	0.4604	0.2885	0.759	0.713	0.7967	0.7936	0.3781	0.7591	0.7464	0.89	0.4449	0.6258	0.7879	0.8174	0.6924	0.7289	0.9593	0.8841	0.8218	0.1786	0.7392	0.2199	0.2758	0.4838	0.4671	0.5662	0.8337	0.2334	0.8577	0.6373	0.6086	0.5213	0.727	0.6048	0.5563	0.4491	0.5785
P100	383.5	16.55	7.66		0.189492	0.0217202	0.0237005			P100	0.8315	0.8808	0.6773	0.7797	0.9012	0.8775	0.6351	0.9008	0.7987	0.6576	0.8227	0.5913	0.8078	0.7148	0.8453	0.9	0.8397	0.8182	0.6107	0.9525	0.9269	0.8871	0.8931	0.8583	0.8937	0.854	0.8155	0.8834	0.9318	0.7975	0.9417	0.8854	0.714	0.8436	0.9136	0.7053	0.8404	0.6874	0.9005
P101	46.11	11.64	58.67		0.0214691	0.0152134	0.196657			P101	0.8217	0.7931	0.6776	0.6425	0.9005	0.8767	0.839	0.9002	0.7111	0.4164	0.8517	0.8903	0.3619	0.2612	0.8748	0.5576	0.8387	0.8487	0.9566	0.9522	0.9264	0.6356	0.8923	0.5776	0.5838	0.2795	0.7329	0.821	0.9314	0.6243	0.9413	0.1823	0.7833	0.3611	0.3267	0.3354	0.2528	0.6587	0.1712
P102	412.2	42.35	50.2		0.203785	0.0559106	0.167938			P102	0.9027	0.768	0.7457	0.7798	0.9457	0.9327	0.7937	0.9455	0.8424	0.4128	0.8621	0.5669	0.5943	0.4125	0.8984	0.6901	0.912	0.8915	0.6913	0.9739	0.9599	0.8011	0.9413	0.7695	0.7729	0.5942	0.8398	0.9023	0.9625	0.784	0.968	0.6066	0.8323	0.54	0.6555	0.4302	0.5437	0.7269	0.5822
P103	23	1.89	10.17		0.00996016	0.00229261	0.032211			P103	0.4312	0.959	0.5911	0.5278	0.5677	0.5896	0.8209	0.7425	0.3403	0.8888	0.6841	0.9226	0.7437	0.8272	0.7449	0.9157	0.5641	0.644	0.9644	0.8241	0.7147	0.5849	0.5218	0.6383	0.6332	0.7438	0.4932	0.2342	0.7712	0.5187	0.6919	0.8326	0.4853	0.774	0.8768	0.8175	0.7731	0.6193	0.8069
P104	144.9	65.66	28.94		0.0706673	0.0868013	0.0958533			P104	0.8357	0.8502	0.5708	0.6283	0.9084	0.8864	0.6517	0.908	0.7339	0.6072	0.7672	0.7177	0.4773	0.4491	0.8286	0.7545	0.8514	0.8169	0.8783	0.956	0.9322	0.6643	0.9008	0.6109	0.6167	0.5897	0.7296	0.8351	0.9368	0.6353	0.9459	0.6872	0.7169	0.4846	0.7392	0.4466	0.5858	0.539	0.6696
P105	116.7	13.13	34.68		0.0566235	0.017188	0.115315			P105	0.78	0.8357	0.4251	0.5021	0.8773	0.8479	0.5824	0.8768	0.6436	0.527	0.8093	0.8191	0.2708	0.2775	0.836	0.7208	0.8009	0.8031	0.8916	0.941	0.9092	0.5504	0.8672	0.4789	0.4866	0.3531	0.6584	0.7791	0.9153	0.5115	0.9276	0.5408	0.6208	0.3949	0.6235	0.2711	0.3539	0.4547	0.4828
P106	843.8	40.57	15.07		0.418725	0.0535518	0.0488251			P106	0.9201	0.8849	0.7913	0.8407	0.9555	0.9448	0.8307	0.9553	0.8707	0.7452	0.8868	0.1118	0.8328	0.7914	0.9167	0.8865	0.9278	0.911	0.2433	0.9786	0.9671	0.895	0.9518	0.8797	0.8984	0.8751	0.8686	0.9198	0.9693	0.8495	0.9737	0.8921	0.8624	0.8267	0.9102	0.7874	0.8666	0.7843	0.9018
P107	235	14.15	40.7		0.115538	0.0185397	0.135727			P107	0.8458	0.7707	0.597	0.651	0.914	0.8934	0.6972	0.9136	0.7502	0.3288	0.8572	0.7343	0.4252	0.2766	0.8778	0.7122	0.8605	0.8548	0.7997	0.9586	0.9364	0.6848	0.9069	0.6347	0.6401	0.4126	0.7533	0.8452	0.9406	0.6576	0.9492	0.5603	0.7342	0.4413	0.629	0.2446	0.417	0.6058	0.5173
P108	58.6	11.15	178.43		0.0276892	0.0145641	0.602719			P108	0.9355	0.4153	0.8651	0.857	0.964	0.9554	0.9266	0.9639	0.8955	0.5898	0.9444	0.9246	0.7611	0.689	0.9542	0.2357	0.9424	0.9449	0.9672	0.9827	0.9734	0.8682	0.9611	0.8472	0.8494	0.7384	0.9032	0.9352	0.9752	0.8568	0.9788	0.5883	0.9077	0.7525	0.5341	0.7158	0.7088	0.8581	0.7002
P109	12.66	24.11	40.73		0.00481076	0.0317388	0.135829			P109	0.7586	0.8661	0.6887	0.6466	0.8654	0.8331	0.8383	0.8789	0.6754	0.6175	0.6935	0.8805	0.1601	0.4303	0.7565	0.6732	0.7816	0.7309	0.9801	0.9353	0.9004	0.5067	0.862	0.4282	0.4367	0.1493	0.6027	0.7577	0.9071	0.6244	0.9205	0.4739	0.8174	0.1237	0.5154	0.4293	0.3647	0.5957	0.2977
P110	15.96	8.53	10.62		0.00645418	0.011092	0.0337368			P110	0.2435	0.9559	0.5284	0.5297	0.5474	0.439	0.7769	0.5773	0.2391	0.8717	0.5611	0.9108	0.7044	0.8007	0.6082	0.9028	0.3891	0.4979	0.972	0.7824	0.6653	0.5473	0.5102	0.5241	0.606	0.7045	0.3239	0.2809	0.6876	0.5182	0.7328	0.8103	0.53	0.7393	0.8415	0.7923	0.7926	0.5609	0.7508
P111	37.67	9.81	30.34		0.0172659	0.0127883	0.1006			P111	0.6815	0.8846	0.5108	0.4253	0.8224	0.7798	0.7902	0.8217	0.4924	0.6732	0.771	0.8841	0.247	0.4923	0.8054	0.7523	0.7334	0.7593	0.9565	0.9146	0.8686	0.3491	0.8077	0.2645	0.2568	0.318	0.5563	0.6803	0.8774	0.3872	0.8951	0.5216	0.6706	0.3715	0.6297	0.4779	0.4169	0.5001	0.4448
P112	732.9	1.98	31.92		0.363496	0.00241188	0.105957			P112	0.935	0.8376	0.7974	0.8103	0.9567	0.9553	0.8639	0.9709	0.8834	0.6439	0.9507	0.3582	0.7507	0.6757	0.9638	0.8474	0.9483	0.9515	0.3482	0.9822	0.971	0.8269	0.9523	0.8206	0.8001	0.7755	0.8962	0.9115	0.9761	0.8145	0.971	0.7943	0.8559	0.7783	0.831	0.6562	0.7308	0.8119	0.7968
P113	60.58	15.54	30.47		0.0286753	0.0203817	0.101041			P113	0.7228	0.8746	0.4615	0.3802	0.8454	0.8083	0.686	0.8448	0.551	0.6339	0.7417	0.8541	0.2196	0.4472	0.7718	0.727	0.7492	0.7286	0.9375	0.9257	0.8856	0.4335	0.8326	0.3434	0.353	0.3341	0.5437	0.7217	0.8933	0.3845	0.9087	0.5509	0.616	0.3675	0.6384	0.4468	0.3821	0.3865	0.4893
P114	47.23	11.31	42.88		0.0220269	0.0147761	0.143119			P114	0.7687	0.8415	0.5899	0.5364	0.871	0.8401	0.7999	0.8705	0.6254	0.55	0.8149	0.8814	0.1912	0.3009	0.8428	0.6589	0.7924	0.8087	0.952	0.938	0.9046	0.5274	0.8604	0.4522	0.4603	0.0957	0.6589	0.7678	0.911	0.5103	0.9238	0.3777	0.721	0.2015	0.4963	0.2914	0.1949	0.57	0.2646
P115	282.9	37.11	51.01		0.139392	0.0489665	0.170685			P115	0.8841	0.7513	0.6972	0.7377	0.9354	0.9199	0.7542	0.9351	0.8123	0.3136	0.8357	0.6702	0.5168	0.2886	0.879	0.6523	0.8951	0.8708	0.7839	0.9689	0.9522	0.7632	0.93	0.7255	0.7295	0.5166	0.8092	0.8836	0.9554	0.7427	0.9618	0.5343	0.8003	0.4522	0.5975	0.3213	0.4565	0.6747	0.4934
P116	342.4	45.44	12.89		0.169024	0.0600055	0.0414336			P116	0.8461	0.8677	0.6341	0.7316	0.9142	0.8936	0.6738	0.9139	0.7508	0.6339	0.7819	0.5295	0.7383	0.6832	0.8394	0.8576	0.8608	0.8285	0.6859	0.9587	0.9365	0.8356	0.9071	0.8092	0.8439	0.8136	0.7627	0.8455	0.9408	0.7488	0.9493	0.8518	0.7348	0.7323	0.882	0.6731	0.8021	0.6241	0.8613
P117	5.94	11.79	28.18		0.00146414	0.0154122	0.0932764			P117	0.6471	0.9061	0.5924	0.5202	0.8111	0.7616	0.8573	0.8462	0.5463	0.7245	0.7303	0.9038	0.3651	0.5724	0.7917	0.7912	0.6882	0.7126	0.9839	0.9186	0.865	0.26	0.8203	0.1394	0.1524	0.3653	0.471	0.6516	0.8802	0.4839	0.8959	0.6117	0.7673	0.44	0.6351	0.5765	0.5352	0.5604	0.4647
P118	145.2	18.31	25.3		0.0708167	0.0240526	0.0835113			P118	0.7667	0.8527	0.3904	0.4721	0.8699	0.8387	0.5054	0.8694	0.6222	0.5766	0.7558	0.7755	0.4284	0.366	0.7825	0.7711	0.789	0.7454	0.8619	0.9375	0.9038	0.5233	0.8592	0.4475	0.5009	0.5342	0.6161	0.7658	0.9102	0.4821	0.9232	0.6655	0.598	0.5266	0.7287	0.359	0.5324	0.3634	0.6391
P119	9.87	7.49	12.3		0.00342131	0.00971379	0.0394331			P119	0.3066	0.9533	0.5165	0.4958	0.5603	0.4558	0.8244	0.6947	0.2201	0.8685	0.5944	0.9085	0.697	0.7957	0.6897	0.9003	0.4561	0.5394	0.9782	0.7892	0.6751	0.4623	0.5906	0.4666	0.5341	0.6971	0.2325	0.2243	0.7091	0.4834	0.7409	0.802	0.5875	0.7328	0.8259	0.7843	0.7781	0.5499	0.7282
P120	11.2	1.59	1.29		0.00408367	0.00189505	0.00210219			P120	0.8227	0.9926	0.9257	0.9142	0.6857	0.7452	0.9084	0.6532	0.8801	0.9798	0.8744	0.9859	0.9534	0.9686	0.8139	0.9847	0.7886	0.8407	0.986	0.3634	0.5787	0.9126	0.6783	0.9245	0.9234	0.9534	0.8917	0.8287	0.5048	0.9125	0.4766	0.9696	0.8873	0.9589	0.9753	0.9668	0.9586	0.9308	0.9588
P121	16.55	10.29	31.03		0.00674801	0.0134244	0.10294			P121	0.662	0.8922	0.5792	0.5092	0.8115	0.7663	0.8468	0.8129	0.5333	0.6921	0.7539	0.9001	0.2904	0.5216	0.7892	0.7666	0.7109	0.7399	0.975	0.9094	0.8606	0.3093	0.796	0.2108	0.2112	0.2906	0.5235	0.6607	0.8699	0.4745	0.8887	0.5532	0.7447	0.3741	0.6072	0.5124	0.4583	0.5661	0.4054
P122	11.13	3	112.63		0.0040488	0.0037636	0.379616			P122	0.9176	0.6429	0.8717	0.8404	0.9437	0.9421	0.9658	0.9688	0.8813	0.4796	0.9374	0.944	0.6963	0.6139	0.9579	0.2655	0.9338	0.938	0.9861	0.9748	0.9611	0.7852	0.9435	0.7785	0.7524	0.6249	0.8708	0.8922	0.9674	0.8327	0.9646	0.3971	0.9174	0.6628	0.2731	0.6423	0.6021	0.8643	0.5287
P123	12.76	3.97	3.33		0.00486056	0.00504905	0.00901909			P123	0.5916	0.9826	0.8259	0.799	0.2859	0.4176	0.8007	0.4759	0.7192	0.9527	0.7092	0.9671	0.8909	0.9264	0.5641	0.9641	0.5314	0.6325	0.9736	0.4172	0.1639	0.7969	0.2566	0.8243	0.8257	0.8909	0.7487	0.6944	0.3303	0.7951	0.2762	0.9287	0.7361	0.9038	0.9421	0.9223	0.9191	0.8379	0.9071
P124	77.81	13.15	1.74		0.037256	0.0172145	0.00362798			P124	0.7521	0.9555	0.5186	0.6516	0.8236	0.759	0.3416	0.6223	0.6779	0.8547	0.7377	0.8989	0.7832	0.7831	0.641	0.9173	0.6905	0.6965	0.915	0.808	0.7933	0.9054	0.7889	0.8425	0.9175	0.8466	0.7621	0.9032	0.7534	0.6964	0.8507	0.8926	0.4413	0.8471	0.933	0.7946	0.8172	0.5026	0.9197
P125	13	2.11	78.43		0.00498008	0.00258416	0.263656			P125	0.888	0.75	0.8266	0.7795	0.9243	0.9224	0.955	0.9569	0.8348	0.3301	0.9176	0.9361	0.5851	0.4864	0.9423	0.4858	0.9111	0.9177	0.9826	0.9685	0.9491	0.6993	0.9206	0.6926	0.6526	0.4767	0.8234	0.846	0.9581	0.7678	0.9495	0.1581	0.8871	0.5417	0.1108	0.5242	0.4435	0.8171	0.3391
P126	365.2	23.95	28.94		0.180378	0.0315268	0.0958533			P126	0.8648	0.8197	0.6467	0.694	0.9246	0.9065	0.7133	0.9243	0.781	0.5058	0.8271	0.5934	0.5623	0.5272	0.8589	0.7788	0.8777	0.8493	0.6804	0.9637	0.9442	0.7237	0.9184	0.6798	0.6845	0.6523	0.7775	0.8643	0.948	0.6998	0.9555	0.7251	0.767	0.6146	0.7679	0.511	0.6465	0.6205	0.7157
P127	54.18	11.67	66.59		0.025488	0.0152532	0.223511			P127	0.8425	0.7648	0.6939	0.6633	0.9122	0.8911	0.8399	0.9118	0.7449	0.3391	0.8676	0.8888	0.4323	0.3123	0.8887	0.5035	0.8575	0.8656	0.9526	0.9578	0.935	0.6782	0.9049	0.627	0.6325	0.3625	0.7634	0.8419	0.9394	0.6504	0.9482	0.0978	0.7898	0.4282	0.252	0.3796	0.3119	0.6764	0.2682
P128	59.27	13.36	10.31		0.0280229	0.0174928	0.0326857			P128	0.4679	0.9374	0.3442	0.3635	0.7032	0.6321	0.5274	0.7021	0.3063	0.8044	0.5879	0.8639	0.6102	0.707	0.6267	0.8606	0.5186	0.5435	0.9301	0.8573	0.7805	0.6598	0.6788	0.6014	0.6958	0.6861	0.4231	0.5387	0.7952	0.3979	0.8248	0.7866	0.316	0.7019	0.8427	0.7157	0.7014	0.3304	0.7866
P129	20.41	1.17	145.92		0.00867032	0.00133846	0.49249			P129	0.9411	0.5368	0.894	0.8704	0.9615	0.9602	0.9687	0.9748	0.9029	0.5693	0.9556	0.948	0.7554	0.6855	0.968	0.1291	0.9536	0.9565	0.9828	0.9854	0.9749	0.8398	0.9574	0.8337	0.8147	0.7019	0.9046	0.9169	0.9797	0.8645	0.9745	0.5237	0.9307	0.728	0.4431	0.7084	0.6787	0.8879	0.6415
P130	35	11.84	181.8		0.0159363	0.0154785	0.614146			P130	0.9355	0.4161	0.8849	0.8775	0.964	0.9554	0.9434	0.9639	0.8956	0.6105	0.943	0.9348	0.768	0.7098	0.9528	0.2549	0.9417	0.9434	0.9783	0.9827	0.9734	0.8683	0.9611	0.8473	0.8496	0.7368	0.9017	0.9353	0.9752	0.8725	0.9788	0.5919	0.927	0.751	0.5324	0.7375	0.732	0.8764	0.7004
P131	40.56	35.18	56.1		0.0187052	0.0464089	0.187943			P131	0.8356	0.8091	0.7132	0.6834	0.9083	0.8863	0.8277	0.9079	0.7337	0.4766	0.7669	0.8494	0.3257	0.3242	0.8284	0.5539	0.8512	0.8167	0.962	0.9559	0.9322	0.664	0.9007	0.6105	0.6163	0.3142	0.7294	0.8349	0.9367	0.6675	0.9459	0.2878	0.8112	0.2227	0.4054	0.3927	0.3259	0.6437	0.2358
P132	254	58.98	295.6		0.125	0.0779489	1			P132	0.9654	0.0982	0.9096	0.9217	0.9807	0.9761	0.9267	0.9806	0.944	0.6676	0.951	0.8464	0.8558	0.7861	0.9639	0.5615	0.9687	0.9614	0.9138	0.9907	0.9857	0.9293	0.9791	0.9181	0.9193	0.8557	0.9431	0.9653	0.9867	0.9232	0.9886	0.7792	0.9404	0.8365	0.7491	0.7974	0.8378	0.9029	0.8392
P133	3	10.62	65.26		0	0.0138617	0.219001			P133	0.8387	0.792	0.7786	0.7529	0.9166	0.893	0.9273	0.9319	0.7809	0.4176	0.8729	0.9239	0.4931	0.3904	0.9072	0.5585	0.8634	0.8709	0.9889	0.9675	0.9421	0.655	0.9198	0.5998	0.6039	0.3568	0.7576	0.8404	0.9492	0.7382	0.9568	0.1477	0.879	0.4448	0.2286	0.4506	0.3924	0.7661	0.2003
P134	26.85	23.29	74.39		0.0118775	0.0306521	0.249958			P134	0.8577	0.7565	0.7746	0.7527	0.9206	0.9016	0.8715	0.9203	0.7761	0.3229	0.8217	0.8903	0.452	0.4327	0.8515	0.4455	0.8713	0.8414	0.9736	0.9619	0.9413	0.7093	0.9141	0.663	0.668	0.4066	0.7658	0.8572	0.9452	0.7402	0.9532	0.1276	0.8599	0.4074	0.1735	0.491	0.447	0.7168	0.3388
P135	38.51	7.8	14.18		0.0176843	0.0101246	0.0458075			P135	0.4876	0.9344	0.323	0.2872	0.6847	0.6092	0.7169	0.7114	0.1685	0.8159	0.6731	0.877	0.5757	0.714	0.7187	0.8604	0.5827	0.6413	0.9509	0.8484	0.7668	0.4759	0.6588	0.473	0.5372	0.6365	0.2995	0.4325	0.7824	0.2706	0.8139	0.724	0.4666	0.6581	0.812	0.6979	0.6769	0.3697	0.7107
P136	31.95	8.67	9.85		0.0144173	0.0112775	0.031126			P136	0.3099	0.9509	0.4774	0.4766	0.5915	0.4937	0.6986	0.6007	0.1831	0.8579	0.5875	0.9011	0.6725	0.7792	0.6342	0.8923	0.44	0.5334	0.9561	0.8036	0.6979	0.609	0.5579	0.5809	0.6568	0.7058	0.4222	0.4169	0.7181	0.464	0.7589	0.7903	0.418	0.7207	0.8533	0.7706	0.7666	0.5135	0.7735
P137	19.31	26.84	16.38		0.00812251	0.0353566	0.0532669			P137	0.5699	0.9378	0.4828	0.4503	0.7601	0.7026	0.7277	0.7592	0.3918	0.8106	0.4082	0.8517	0.487	0.7234	0.5511	0.8193	0.6109	0.5205	0.9712	0.8847	0.8226	0.4822	0.7404	0.4293	0.5357	0.5814	0.2921	0.5682	0.8344	0.4398	0.8584	0.7532	0.6784	0.5082	0.7786	0.7321	0.7218	0.3182	0.6919
P138	110.3	15.69	26.34		0.0534363	0.0205805	0.0870376			P138	0.7416	0.8649	0.3249	0.4153	0.8559	0.8214	0.5106	0.8553	0.5815	0.6073	0.7563	0.8105	0.38	0.4067	0.7852	0.7639	0.7662	0.7451	0.8925	0.9307	0.8934	0.472	0.844	0.388	0.4154	0.4738	0.5747	0.7406	0.9005	0.4264	0.9149	0.6318	0.5547	0.4917	0.703	0.4048	0.4755	0.3313	0.5953
P139	531	14	4.28		0.262948	0.0183409	0.0122402			P139	0.9073	0.8966	0.7806	0.8588	0.9297	0.9142	0.7221	0.9206	0.8782	0.7229	0.893	0.4893	0.8774	0.7842	0.8881	0.9289	0.8958	0.8886	0.4496	0.962	0.9415	0.9413	0.9218	0.9173	0.9448	0.905	0.8961	0.9452	0.9454	0.8724	0.9533	0.9229	0.8161	0.9026	0.9447	0.7783	0.8917	0.7981	0.9406
P140	52.84	31.56	34		0.0248207	0.0416116	0.11301			P140	0.7681	0.8698	0.5694	0.513	0.8707	0.8397	0.7338	0.8702	0.6244	0.633	0.6713	0.8299	0.1353	0.46	0.758	0.6808	0.7902	0.7415	0.9472	0.9378	0.9043	0.5261	0.86	0.4507	0.4588	0.3322	0.6183	0.7672	0.9107	0.4858	0.9236	0.5372	0.7018	0.1966	0.6222	0.46	0.4034	0.4648	0.4767
P141	62.94	16	42.03		0.0298506	0.0209913	0.140237			P141	0.7822	0.8379	0.5589	0.5072	0.8785	0.8494	0.7337	0.8781	0.6473	0.5343	0.7892	0.86	0.1801	0.295	0.8153	0.6529	0.803	0.7817	0.9397	0.9416	0.9102	0.555	0.8685	0.4842	0.4918	0.1403	0.6416	0.7814	0.9162	0.5165	0.9283	0.4179	0.6865	0.1909	0.5229	0.2893	0.1952	0.4953	0.3222
P142	19.59	4.29	5.19		0.00826195	0.00547312	0.0153257			P142	0.4765	0.9732	0.7327	0.6914	0.2014	0.276	0.7738	0.5168	0.5688	0.9273	0.6191	0.9494	0.8325	0.8871	0.5909	0.9449	0.4089	0.5254	0.9669	0.6161	0.4259	0.7326	0.1356	0.765	0.7708	0.8325	0.6685	0.5923	0.5286	0.6854	0.5285	0.8906	0.5948	0.8523	0.9208	0.8807	0.8704	0.7512	0.8746
P143	27.95	15.45	8.42		0.0124253	0.0202625	0.0262774			P143	0.2943	0.9576	0.5501	0.5834	0.6064	0.5121	0.6193	0.6049	0.296	0.8599	0.4304	0.8974	0.6601	0.794	0.4616	0.8882	0.3615	0.3418	0.9603	0.8108	0.7089	0.6786	0.574	0.6128	0.7164	0.6931	0.3578	0.5457	0.7283	0.5739	0.7676	0.822	0.4863	0.7002	0.8566	0.8057	0.8085	0.4951	0.804
P144	31.83	14.09	2.36		0.0143576	0.0184602	0.00573017			P144	0.6238	0.9745	0.7065	0.7514	0.6989	0.6076	0.5631	0.3956	0.554	0.9057	0.6038	0.9329	0.7778	0.864	0.4177	0.9269	0.5195	0.5167	0.958	0.7106	0.6318	0.8673	0.647	0.794	0.8855	0.8087	0.6513	0.8427	0.5845	0.745	0.72	0.8888	0.6956	0.8125	0.9217	0.8783	0.8949	0.6699	0.9015
P145	29.08	8.79	11.08		0.012988	0.0114366	0.0352965			P145	0.3383	0.9484	0.4508	0.4498	0.6114	0.5183	0.7205	0.6163	0.1139	0.8506	0.599	0.8961	0.6558	0.7679	0.6453	0.8868	0.4618	0.5488	0.9593	0.8132	0.7126	0.5627	0.5794	0.5353	0.6162	0.6789	0.3561	0.3364	0.7318	0.4367	0.7706	0.7802	0.4641	0.6967	0.8387	0.7595	0.7534	0.4887	0.7515
P146	20.37	13.86	7.3		0.0086504	0.0181554	0.0224799			P146	0.2599	0.9644	0.6085	0.6465	0.5291	0.4163	0.6624	0.5273	0.3805	0.8781	0.3977	0.9143	0.7159	0.8214	0.4282	0.9066	0.2361	0.2904	0.9674	0.7736	0.6517	0.6971	0.4903	0.6269	0.7348	0.716	0.401	0.5635	0.675	0.638	0.722	0.8483	0.5634	0.7494	0.8661	0.8342	0.8425	0.578	0.8169
P147	112.4	8.32	15.87		0.0544821	0.0108137	0.0515377			P147	0.6653	0.8953	0.1101	0.2949	0.8013	0.7538	0.445	0.8098	0.4586	0.7078	0.7659	0.8139	0.6012	0.546	0.8029	0.8454	0.7237	0.7526	0.8812	0.9045	0.8531	0.5742	0.785	0.5598	0.6126	0.6684	0.5303	0.6424	0.8629	0.343	0.8827	0.7383	0.3862	0.6839	0.8134	0.5222	0.613	0.2425	0.728
P148	67.52	6.44	8.55		0.0321315	0.00832232	0.0267182			P148	0.4795	0.9385	0.3822	0.3688	0.6545	0.6015	0.5483	0.7179	0.4368	0.832	0.6761	0.8831	0.7006	0.739	0.7244	0.89	0.5809	0.6429	0.9197	0.8339	0.7445	0.6962	0.626	0.6971	0.73	0.7701	0.6034	0.5858	0.7615	0.4267	0.796	0.8128	0.1331	0.7777	0.8834	0.7243	0.6971	0.4249	0.8238
P149	71.74	4.06	32.95		0.0342331	0.00516832	0.10945			P149	0.782	0.8628	0.4812	0.38	0.8441	0.8424	0.7508	0.8922	0.6242	0.6277	0.8462	0.8711	0.2791	0.4216	0.8791	0.7424	0.8248	0.8414	0.9272	0.925	0.8892	0.4297	0.8312	0.433	0.3476	0.3702	0.6728	0.7194	0.9062	0.3939	0.908	0.5323	0.5672	0.4148	0.6449	0.3892	0.2717	0.4718	0.4697
P150	5.12	22.23	27.55		0.00105578	0.0292474	0.0911403			P150	0.6837	0.9096	0.6234	0.5604	0.8323	0.7874	0.8164	0.8635	0.589	0.7329	0.6234	0.8819	0.3	0.6036	0.6953	0.7698	0.7208	0.6451	0.9849	0.9295	0.8811	0.3331	0.8401	0.224	0.2357	0.4005	0.4667	0.6877	0.8947	0.5283	0.909	0.6396	0.7869	0.3826	0.6588	0.6085	0.5756	0.4991	0.5117
P151	3	9.34	8.1		0	0.0121654	0.0251924			P151	0.1022	0.9697	0.6564	0.6847	0.5171	0.381	0.8099	0.6317	0.4457	0.9066	0.5206	0.935	0.7847	0.8548	0.6313	0.9292	0.3027	0.4349	0.9845	0.8122	0.6651	0.6688	0.5582	0.621	0.7139	0.7847	0.4545	0.4994	0.7089	0.6765	0.7499	0.8671	0.6058	0.8101	0.8762	0.8544	0.8668	0.6801	0.8134
P152	105.8	88.11	70.9		0.0511952	0.116552	0.238124			P152	0.8975	0.751	0.7321	0.768	0.9428	0.9291	0.7991	0.9426	0.8339	0.3844	0.8547	0.8009	0.5725	0.4391	0.893	0.5352	0.9072	0.8857	0.9278	0.9725	0.9577	0.7905	0.9381	0.7572	0.7607	0.5724	0.8313	0.8971	0.9605	0.7724	0.9662	0.3457	0.8233	0.5154	0.4295	0.4872	0.5192	0.7122	0.5235
P153	69.61	25.21	76.01		0.0331723	0.0331965	0.25545			P153	0.8707	0.733	0.7165	0.7074	0.9279	0.9106	0.8129	0.9276	0.7906	0.2626	0.8285	0.8607	0.4609	0.3861	0.8651	0.4177	0.883	0.8558	0.9455	0.9653	0.9467	0.7358	0.9219	0.6937	0.6983	0.4607	0.7872	0.8702	0.9502	0.7129	0.9574	0.1748	0.7983	0.4423	0.2142	0.4436	0.3946	0.6587	0.3991
P154	292.2	3.77	69.85		0.144024	0.00478401	0.234564			P154	0.9139	0.6889	0.7444	0.7594	0.9403	0.9387	0.8273	0.9581	0.8503	0.15	0.9342	0.7493	0.6379	0.3735	0.9499	0.5935	0.9303	0.9347	0.7834	0.9718	0.9579	0.7797	0.9348	0.7731	0.7467	0.597	0.8666	0.891	0.9643	0.7646	0.9643	0.3452	0.8156	0.6282	0.4511	0.3885	0.491	0.7639	0.5199
P155	35.31	22.27	11.6		0.0160906	0.0293004	0.0370596			P155	0.4953	0.9449	0.4669	0.4922	0.7185	0.6511	0.6138	0.7174	0.2543	0.8279	0.4214	0.8566	0.5248	0.7476	0.4733	0.8437	0.5434	0.4373	0.9549	0.8647	0.7918	0.6235	0.6953	0.5663	0.663	0.657	0.3288	0.4933	0.8057	0.4819	0.8338	0.7769	0.5346	0.6031	0.8293	0.7573	0.7513	0.3406	0.7669
P156	5.63	15.86	10.9		0.00130976	0.0208058	0.0346862			P156	0.3314	0.9601	0.5755	0.6104	0.6434	0.5491	0.739	0.7177	0.3374	0.8668	0.4482	0.9012	0.6726	0.8047	0.5372	0.8923	0.412	0.3622	0.9825	0.8477	0.7459	0.5898	0.6672	0.5226	0.6403	0.6911	0.1899	0.3939	0.7756	0.6014	0.8046	0.8321	0.6377	0.7112	0.8324	0.8168	0.8217	0.5137	0.7682
P157	20.67	19.47	128.76		0.0087998	0.0255898	0.434306			P157	0.9112	0.591	0.8604	0.8496	0.9505	0.9386	0.9221	0.9503	0.8674	0.5036	0.8996	0.9196	0.6758	0.6304	0.9126	0.1115	0.9197	0.901	0.9821	0.9762	0.9634	0.8186	0.9464	0.7897	0.7928	0.6331	0.8539	0.9109	0.9658	0.8426	0.9708	0.4617	0.9164	0.6462	0.356	0.6675	0.6542	0.8259	0.5874
P158	19.53	38.35	112.41		0.00823207	0.0506098	0.37887			P158	0.9049	0.6497	0.8527	0.8409	0.947	0.9343	0.9184	0.9468	0.8596	0.4772	0.8652	0.8879	0.6414	0.609	0.9008	0.2256	0.914	0.894	0.9821	0.9745	0.9608	0.8057	0.9426	0.7748	0.7782	0.609	0.8435	0.9046	0.9634	0.8334	0.9687	0.4264	0.9122	0.5661	0.3104	0.6485	0.6327	0.8147	0.5582
P159	839.4	23.04	5.18		0.416534	0.0303208	0.0152918			P159	0.9334	0.9066	0.8477	0.8991	0.9498	0.9383	0.8091	0.9496	0.9133	0.7834	0.896	0.196	0.8842	0.837	0.906	0.9244	0.9263	0.9062	0.1628	0.9759	0.9629	0.954	0.9456	0.9375	0.9561	0.9263	0.921	0.9576	0.9653	0.908	0.9704	0.9371	0.8739	0.9024	0.953	0.8339	0.9163	0.8404	0.9514
P160	26.58	2.09	23.82		0.011743	0.00255766	0.0784932			P160	0.6942	0.9145	0.5464	0.363	0.7829	0.7842	0.8602	0.8613	0.4808	0.7679	0.8019	0.9057	0.4652	0.6394	0.8465	0.8241	0.7607	0.7904	0.9641	0.91	0.8548	0.1379	0.7606	0.2086	0.1977	0.4809	0.538	0.5498	0.8815	0.3152	0.8523	0.6506	0.6623	0.5282	0.7274	0.6192	0.5277	0.533	0.5773
P161	230.8	31.83	10.12		0.113446	0.0419694	0.0320415			P161	0.778	0.8674	0.5481	0.6832	0.8762	0.8465	0.5293	0.8757	0.6988	0.6153	0.6853	0.6739	0.7028	0.6406	0.7683	0.8558	0.7992	0.7525	0.7736	0.9405	0.9084	0.824	0.866	0.7895	0.8353	0.7992	0.7225	0.8061	0.9145	0.7067	0.9269	0.8479	0.6174	0.7074	0.8836	0.6263	0.7856	0.5361	0.8588
P162	87.42	7.92	10.3		0.0420418	0.0102836	0.0326518			P162	0.5514	0.9241	0.2185	0.3828	0.7269	0.6615	0.467	0.7469	0.4127	0.7875	0.7046	0.8522	0.6753	0.6698	0.7479	0.8775	0.6331	0.6801	0.9013	0.8687	0.798	0.6781	0.7044	0.6614	0.7107	0.7428	0.5663	0.5744	0.8115	0.4344	0.8388	0.792	0.156	0.7525	0.8636	0.6513	0.6785	0.3254	0.7973
P163	1044	33.61	158.11		0.518426	0.0443283	0.533822			P163	0.9621	0.5749	0.9008	0.9141	0.9788	0.9738	0.9195	0.9788	0.9385	0.6354	0.9462	0.5086	0.8418	0.7653	0.9604	0.519	0.9657	0.9577	0.5724	0.9898	0.9843	0.9225	0.9771	0.9101	0.9114	0.8417	0.9375	0.9619	0.9854	0.9158	0.9875	0.7578	0.9346	0.8206	0.7247	0.7778	0.8221	0.8935	0.8236
P164	37.63	2.08	1.91		0.017246	0.0025444	0.00420439			P164	0.8152	0.9779	0.7793	0.7452	0.7232	0.7593	0.7281	0.5913	0.7164	0.94	0.8593	0.9583	0.8617	0.9068	0.7674	0.9545	0.7892	0.8299	0.9536	0.6774	0.669	0.8964	0.6503	0.9089	0.9077	0.9076	0.8756	0.8334	0.6334	0.7403	0.6437	0.9096	0.6654	0.902	0.9676	0.9015	0.8794	0.7946	0.9481
P165	130.7	25.76	10.09		0.0635956	0.0339254	0.0319398			P165	0.6786	0.9069	0.3698	0.5662	0.8207	0.7778	0.3184	0.82	0.5732	0.7279	0.5722	0.7748	0.6252	0.5982	0.6646	0.8417	0.7092	0.6416	0.8647	0.9138	0.8674	0.7659	0.806	0.7218	0.7847	0.7517	0.6104	0.7231	0.8763	0.6002	0.8942	0.8219	0.446	0.6814	0.8661	0.6028	0.7377	0.3577	0.8296
P166	86.65	41.13	99.76		0.0416584	0.0542939	0.335978			P166	0.9037	0.6593	0.763	0.782	0.9463	0.9334	0.8364	0.9461	0.844	0.3716	0.8634	0.8396	0.5983	0.5032	0.8995	0.3031	0.9128	0.8926	0.942	0.9742	0.9603	0.8031	0.9418	0.7718	0.7752	0.5982	0.8414	0.9033	0.9629	0.7861	0.9683	0.3852	0.834	0.5446	0.3011	0.547	0.5482	0.7296	0.5523
P167	275.9	18.46	12.34		0.135906	0.0242514	0.0395687			P167	0.7917	0.8613	0.5223	0.6556	0.8838	0.856	0.5582	0.8833	0.6684	0.5786	0.7792	0.6525	0.7085	0.6231	0.8041	0.8628	0.8115	0.7713	0.7264	0.9441	0.9141	0.7957	0.8742	0.7624	0.8082	0.7777	0.6922	0.7908	0.9198	0.679	0.9314	0.8308	0.6409	0.7598	0.8679	0.6083	0.7653	0.5234	0.8386
P168	6.71	5.19	47.14		0.00184761	0.00666581	0.157563			P168	0.8046	0.8469	0.7377	0.6558	0.8714	0.8592	0.931	0.9255	0.7346	0.5847	0.8604	0.9249	0.3692	0.3547	0.9054	0.6852	0.8462	0.857	0.9847	0.9432	0.9074	0.5027	0.8767	0.49	0.4308	0.173	0.705	0.7644	0.9199	0.6334	0.9281	0.3746	0.829	0.3109	0.4498	0.3185	0.1909	0.7255	0.1412
P169	330.2	27.68	5.89		0.162948	0.0364698	0.0176991			P169	0.8493	0.8847	0.6861	0.7929	0.8931	0.8675	0.5936	0.8927	0.8139	0.6619	0.7362	0.6223	0.7879	0.7219	0.8	0.8867	0.8317	0.7884	0.6688	0.9486	0.9209	0.9041	0.8843	0.8737	0.9102	0.8664	0.8311	0.903	0.9262	0.8114	0.9369	0.896	0.7256	0.8064	0.924	0.7124	0.8518	0.6741	0.9132
P170	23.38	21.51	4		0.0101494	0.0282932	0.0112908			P170	0.5699	0.9735	0.7189	0.7608	0.6261	0.5455	0.5681	0.5315	0.5748	0.9047	0.3439	0.9135	0.7134	0.864	0.1268	0.9057	0.4695	0.2991	0.9643	0.7757	0.6549	0.8253	0.5792	0.7571	0.8469	0.7843	0.5819	0.7803	0.6779	0.7551	0.7245	0.8879	0.713	0.7472	0.9058	0.8777	0.8935	0.6013	0.8784
P171	185.7	28.7	28.55		0.0909861	0.0378215	0.0945309			P171	0.8137	0.8266	0.5132	0.5783	0.8961	0.8712	0.6049	0.8957	0.6982	0.5162	0.7359	0.7252	0.423	0.4009	0.8056	0.7449	0.8314	0.7923	0.8337	0.95	0.9231	0.6192	0.8875	0.5587	0.5652	0.5517	0.6933	0.813	0.9283	0.5863	0.9387	0.6664	0.6789	0.4711	0.7243	0.3742	0.5492	0.4771	0.6431
P172	435.4	19.01	7.9		0.215339	0.0249802	0.0245143			P172	0.8469	0.883	0.707	0.7984	0.9124	0.8914	0.6668	0.912	0.8167	0.6759	0.828	0.5393	0.8102	0.7329	0.8485	0.8979	0.8578	0.8248	0.5632	0.9579	0.9352	0.8949	0.9051	0.8686	0.9006	0.8629	0.8315	0.8927	0.9395	0.8143	0.9483	0.8906	0.7421	0.8435	0.9169	0.7248	0.8499	0.701	0.9054
P173	684.4	8.48	29.31		0.339343	0.0110258	0.0971078			P173	0.9111	0.8377	0.7634	0.7895	0.9481	0.9357	0.8354	0.9496	0.8557	0.6304	0.929	0.3739	0.7389	0.6612	0.9427	0.8434	0.9254	0.9294	0.3904	0.9751	0.9616	0.81	0.9439	0.7884	0.783	0.7652	0.8698	0.9066	0.9642	0.7935	0.9694	0.7877	0.8397	0.7685	0.825	0.6416	0.74	0.7799	0.788
P174	4.58	5.45	73.73		0.000786853	0.00701036	0.24772			P174	0.8741	0.7645	0.8169	0.7692	0.9206	0.9106	0.9522	0.9534	0.8243	0.361	0.9066	0.9345	0.5622	0.4611	0.9382	0.5156	0.9008	0.9063	0.9881	0.9672	0.944	0.6811	0.9236	0.6659	0.6344	0.4457	0.8057	0.8509	0.9506	0.7559	0.9574	0.1086	0.8853	0.517	0.1535	0.5007	0.4358	0.8071	0.2918
P175	3	4.81	26		0	0.00616223	0.0858848			P175	0.6905	0.9152	0.6251	0.4686	0.7935	0.7812	0.9154	0.897	0.5869	0.7698	0.7996	0.92	0.4695	0.6423	0.8684	0.8255	0.7634	0.7878	0.9861	0.9197	0.8568	0.1464	0.8047	0.1598	0.0807	0.4696	0.5332	0.6065	0.885	0.4278	0.8931	0.6534	0.7489	0.532	0.6951	0.6223	0.5581	0.6101	0.524
P176	5.8	7.12	6		0.00139442	0.00922346	0.0180721			P176	0.3105	0.9749	0.7361	0.7342	0.314	0.1649	0.8118	0.5857	0.5743	0.9282	0.5136	0.9501	0.8346	0.8885	0.6106	0.9456	0.2379	0.3816	0.9814	0.7055	0.5103	0.7222	0.3827	0.7089	0.762	0.8347	0.5811	0.5848	0.5707	0.7267	0.6228	0.892	0.6665	0.8541	0.905	0.8823	0.8932	0.7544	0.8516
P177	106.1	9.35	40.37		0.0513446	0.0121787	0.134608			P177	0.7931	0.8221	0.4602	0.5247	0.8829	0.8548	0.6677	0.8824	0.6687	0.5045	0.8439	0.8398	0.281	0.2301	0.8702	0.6924	0.8268	0.8399	0.9029	0.9437	0.9134	0.5708	0.8732	0.5177	0.5099	0.2707	0.7059	0.7892	0.9192	0.5337	0.9308	0.4611	0.638	0.3206	0.5703	0.1991	0.2377	0.5144	0.3811
P178	367.2	26.9	94.84		0.181375	0.0354361	0.319296			P178	0.9224	0.6318	0.7972	0.8243	0.9567	0.9463	0.8354	0.9565	0.8743	0.2542	0.8921	0.6944	0.6764	0.52	0.919	0.4501	0.9298	0.9135	0.7682	0.9792	0.968	0.8414	0.9531	0.8162	0.8189	0.6763	0.8722	0.9221	0.9701	0.8277	0.9744	0.5047	0.8662	0.6552	0.4369	0.5455	0.636	0.7821	0.6393
P179	127.5	13.37	5.07		0.062002	0.017506	0.0149188			P179	0.7036	0.9226	0.414	0.633	0.7542	0.7037	0.1822	0.7533	0.651	0.7638	0.6944	0.8357	0.7543	0.6445	0.6843	0.9004	0.6545	0.6577	0.8588	0.8818	0.8182	0.8481	0.734	0.7967	0.8627	0.8121	0.7172	0.8268	0.8304	0.6701	0.8549	0.8655	0.4434	0.8154	0.9065	0.6511	0.7892	0.4961	0.8837
P180	72.3	6.9	9.79		0.034512	0.00893192	0.0309226			P180	0.5156	0.9325	0.3161	0.346	0.6879	0.6283	0.5385	0.7341	0.3975	0.814	0.6911	0.8706	0.6787	0.711	0.7373	0.8815	0.6076	0.6622	0.9157	0.85	0.7692	0.6687	0.6622	0.6655	0.7044	0.7485	0.5645	0.5488	0.7846	0.4029	0.8158	0.7973	0.1438	0.7581	0.8698	0.6948	0.6729	0.3633	0.8042
P181	49.84	2.1	12.2		0.0233267	0.00257091	0.039094			P181	0.5808	0.9401	0.4023	0.3099	0.6932	0.7009	0.717	0.8091	0.2869	0.8375	0.746	0.8869	0.6481	0.7475	0.799	0.8768	0.6745	0.7235	0.9383	0.8727	0.7953	0.5695	0.6615	0.6187	0.6139	0.7238	0.4888	0.3572	0.8339	0.2965	0.7892	0.7823	0.3644	0.7363	0.8596	0.7333	0.6699	0.4435	0.7854
P182	92.27	20.48	66.02		0.0444572	0.0269283	0.221578			P182	0.858	0.7519	0.6398	0.6786	0.9208	0.9018	0.7513	0.9205	0.7699	0.3065	0.8365	0.8478	0.4256	0.2734	0.8554	0.5029	0.8715	0.8416	0.9265	0.9619	0.9414	0.7097	0.9143	0.6636	0.6685	0.4076	0.7662	0.8574	0.9453	0.6847	0.9532	0.1935	0.7552	0.422	0.321	0.3396	0.3339	0.6013	0.3399
P183	25.49	7.17	100.8		0.0112002	0.00928973	0.339504			P183	0.8949	0.6699	0.8272	0.7991	0.9355	0.9215	0.9324	0.9424	0.8337	0.4094	0.9178	0.9268	0.6326	0.5476	0.9343	0.3175	0.9127	0.9179	0.9767	0.969	0.9523	0.7638	0.9302	0.7434	0.7303	0.5544	0.8444	0.884	0.9555	0.7894	0.9619	0.2968	0.8863	0.5967	0.1926	0.5787	0.5474	0.8195	0.4705
P184	27.1	29.8	19.45		0.012002	0.0392792	0.0636761			P184	0.638	0.9252	0.5064	0.4197	0.7981	0.7497	0.7279	0.7973	0.4334	0.7785	0.4869	0.8412	0.4197	0.6765	0.6222	0.7938	0.6725	0.5964	0.9651	0.9029	0.8507	0.4323	0.7815	0.3843	0.4872	0.5318	0.4042	0.6366	0.8607	0.3783	0.8808	0.7079	0.6835	0.4156	0.7527	0.6835	0.665	0.3599	0.657
P185	17.7	10.88	16.57		0.00732072	0.0142063	0.0539111			P185	0.4484	0.9367	0.3975	0.3379	0.6923	0.6186	0.7808	0.6912	0.2487	0.8113	0.6238	0.8894	0.5652	0.7069	0.6657	0.857	0.5168	0.5845	0.9716	0.8521	0.7725	0.3594	0.667	0.3007	0.4375	0.5653	0.2299	0.4462	0.7877	0.323	0.8184	0.7344	0.6242	0.6165	0.7658	0.7099	0.6942	0.3748	0.6548
P186	12.58	13.12	24.97		0.00477092	0.0171747	0.0823924			P186	0.6012	0.9132	0.5444	0.4606	0.7776	0.7243	0.8166	0.802	0.4804	0.7391	0.6787	0.8938	0.3986	0.6046	0.7286	0.8022	0.6392	0.6542	0.9777	0.8931	0.8355	0.185	0.7734	0.0554	0.1827	0.3988	0.3884	0.5996	0.8465	0.4195	0.8687	0.6421	0.728	0.4696	0.6674	0.6097	0.5751	0.4933	0.5133
P187	61.73	72.34	156.15		0.029248	0.0956537	0.527176			P187	0.9362	0.5188	0.8639	0.8558	0.9644	0.9559	0.9107	0.9643	0.8966	0.5849	0.9095	0.8703	0.7339	0.6878	0.9334	0.1911	0.9423	0.9289	0.9659	0.9829	0.9737	0.8696	0.9615	0.8489	0.8511	0.7339	0.895	0.9359	0.9754	0.8583	0.979	0.5928	0.9061	0.6983	0.5371	0.7158	0.7089	0.8371	0.7034
P188	12	0.62	12		0.00448207	0.000609597	0.0384159			P188	0.4689	0.9599	0.5999	0.538	0.6093	0.6273	0.8906	0.8301	0.3545	0.8912	0.7082	0.9243	0.7492	0.8309	0.7967	0.9175	0.5987	0.6727	0.9756	0.8618	0.7536	0.5059	0.6078	0.573	0.5667	0.7493	0.3882	0.0663	0.8082	0.5291	0.7318	0.8362	0.6102	0.7788	0.8596	0.8215	0.777	0.6275	0.7782
P189	118.3	7.06	48.98		0.0574203	0.00914395	0.163802			P189	0.8373	0.7891	0.5543	0.5912	0.8993	0.8781	0.6984	0.911	0.7314	0.4239	0.877	0.8421	0.3939	0.1049	0.9008	0.6491	0.8655	0.8752	0.8973	0.9516	0.9255	0.6309	0.891	0.6029	0.5785	0.3141	0.7615	0.8187	0.9305	0.599	0.9405	0.3769	0.6887	0.3914	0.5041	0.0965	0.153	0.5959	0.2832
P190	557.6	16.92	15.92		0.276195	0.0222105	0.0517072			P190	0.8811	0.8668	0.6894	0.755	0.9337	0.9178	0.7528	0.9335	0.8075	0.6609	0.8772	0.4143	0.7802	0.7081	0.8938	0.8746	0.8925	0.8759	0.4694	0.9681	0.951	0.8387	0.9283	0.817	0.8453	0.8196	0.8044	0.8807	0.9542	0.7687	0.9609	0.8518	0.7952	0.8111	0.8784	0.7002	0.8096	0.6834	0.8599
P191	3.88	3.94	83.05		0.000438247	0.0050093	0.279321			P191	0.8955	0.7375	0.8408	0.7972	0.9302	0.9283	0.9629	0.9662	0.8501	0.3603	0.9232	0.94	0.6112	0.5142	0.952	0.4601	0.9192	0.9235	0.9891	0.9722	0.9537	0.7163	0.9325	0.7094	0.6732	0.5103	0.8337	0.8674	0.9641	0.7863	0.963	0.2079	0.8991	0.5693	0.0566	0.5504	0.4894	0.8316	0.3758
P192	15.2	25.22	56.47		0.0060757	0.0332098	0.189197			P192	0.8179	0.817	0.7474	0.7186	0.8984	0.8741	0.8655	0.9023	0.7455	0.4873	0.7594	0.8855	0.3446	0.3397	0.8099	0.5668	0.8352	0.797	0.9798	0.9512	0.9249	0.6278	0.8901	0.5686	0.575	0.2698	0.7002	0.8172	0.9299	0.7026	0.94	0.2871	0.8509	0.2745	0.3538	0.4108	0.3438	0.6759	0.1536
P193	27.11	18.34	33.72		0.012007	0.0240923	0.11206			P193	0.7191	0.8802	0.596	0.5361	0.8434	0.8058	0.7747	0.8427	0.5591	0.6511	0.7095	0.8767	0.1461	0.4762	0.7389	0.7191	0.7459	0.6934	0.967	0.9247	0.8842	0.426	0.8305	0.3348	0.3446	0.2257	0.5377	0.718	0.8919	0.5064	0.9075	0.5188	0.7435	0.2468	0.5892	0.4767	0.4187	0.4983	0.407
P194	1815	7.68	35.61		0.90239	0.00996558	0.118469			P194	0.9624	0.8748	0.8981	0.9086	0.9775	0.9721	0.9285	0.9791	0.9383	0.7893	0.9693	0.526	0.859	0.8177	0.9756	0.8916	0.9685	0.9699	0.5452	0.9892	0.9833	0.9175	0.9756	0.9089	0.9058	0.8702	0.9439	0.9595	0.9845	0.9104	0.9867	0.8732	0.9304	0.8698	0.8901	0.8104	0.8564	0.9038	0.8787
P195	95.36	22.84	13.22		0.045996	0.0300558	0.0425525			P195	0.6492	0.9129	0.1879	0.4181	0.8043	0.7574	0.4013	0.8036	0.4317	0.7423	0.5792	0.7937	0.5327	0.6182	0.6338	0.8244	0.6826	0.6088	0.8994	0.9059	0.8553	0.6633	0.7882	0.6161	0.6923	0.6797	0.4535	0.6478	0.8649	0.4601	0.8845	0.7759	0.3953	0.6276	0.8286	0.6235	0.6688	0.1677	0.7734
P196	111.6	8.45	55.38		0.0540837	0.010986	0.185502			P196	0.8418	0.7726	0.5794	0.6242	0.9074	0.8852	0.7255	0.9102	0.7436	0.3733	0.8785	0.849	0.4283	0.1261	0.9007	0.6048	0.868	0.8769	0.906	0.9555	0.9315	0.6606	0.8997	0.6243	0.6125	0.3558	0.7712	0.8333	0.9361	0.6313	0.9453	0.2958	0.7138	0.4243	0.4326	0.1775	0.2213	0.6169	0.229
P197	8.41	16.47	41.15		0.00269422	0.0216142	0.137253			P197	0.7486	0.8655	0.6859	0.6415	0.8619	0.8277	0.852	0.8853	0.6712	0.6096	0.7553	0.899	0.2169	0.411	0.8018	0.6937	0.7767	0.744	0.9832	0.9362	0.8992	0.4811	0.8675	0.3978	0.4068	0.1045	0.583	0.7514	0.9096	0.6181	0.9205	0.4571	0.8201	0.1786	0.4953	0.4093	0.338	0.6195	0.2593
P198	11.14	53.34	97.51		0.00405378	0.0704747	0.328349			P198	0.8967	0.7035	0.852	0.8392	0.9424	0.9286	0.922	0.9498	0.8593	0.4543	0.8536	0.8658	0.6252	0.5924	0.8975	0.3499	0.9066	0.8848	0.9863	0.9723	0.9574	0.7889	0.9427	0.7554	0.759	0.5899	0.83	0.8963	0.9602	0.8312	0.966	0.3942	0.9156	0.5439	0.2507	0.6346	0.6163	0.8113	0.52
P199	19.62	13.24	44.3		0.00827689	0.0173338	0.147933			P199	0.7602	0.8501	0.669	0.6246	0.8663	0.8342	0.8532	0.8658	0.6518	0.566	0.793	0.8987	0.2525	0.3386	0.8212	0.671	0.7831	0.7852	0.9745	0.9357	0.9011	0.51	0.8553	0.4321	0.4405	0.0308	0.6271	0.7593	0.9077	0.6016	0.9211	0.3889	0.7984	0.1952	0.4589	0.3343	0.2472	0.6325	0.2006
P200	22.06	2.51	6.39		0.00949203	0.00311424	0.0193944			P200	0.4541	0.9705	0.7057	0.6602	0.3744	0.4273	0.7944	0.638	0.5252	0.92	0.6073	0.9443	0.8156	0.8757	0.6707	0.9393	0.4135	0.5407	0.9644	0.7312	0.5817	0.7145	0.3095	0.7514	0.7479	0.8156	0.6511	0.5002	0.6638	0.6536	0.5719	0.8795	0.5538	0.8373	0.9156	0.8687	0.8418	0.726	0.8668
P201	5.56	9.05	29.55		0.0012749	0.0117811	0.0979215			P201	0.6627	0.9017	0.61	0.525	0.8145	0.7654	0.8824	0.8491	0.5715	0.7225	0.7671	0.9106	0.3604	0.5688	0.8281	0.7896	0.7288	0.7534	0.9843	0.921	0.8679	0.2683	0.8235	0.1876	0.1616	0.3605	0.5227	0.6564	0.8829	0.4892	0.8985	0.5898	0.7701	0.4358	0.6324	0.552	0.5052	0.5966	0.4317
P202	169.8	91.46	15.06		0.0830677	0.120992	0.0487912			P202	0.8354	0.8834	0.57	0.6781	0.9082	0.8862	0.651	0.9079	0.7334	0.7028	0.7667	0.6924	0.6958	0.6426	0.8282	0.8414	0.8511	0.8165	0.8561	0.9559	0.9321	0.7948	0.9007	0.7667	0.8055	0.7792	0.7291	0.8348	0.9366	0.6973	0.9458	0.8267	0.7164	0.6915	0.8608	0.6303	0.7682	0.5588	0.833
P203	13.57	8.46	24.46		0.00526394	0.0109992	0.0806632			P203	0.5953	0.9138	0.5394	0.4213	0.7605	0.7032	0.8499	0.7899	0.473	0.7576	0.7259	0.9028	0.4414	0.6234	0.7742	0.8162	0.6668	0.7061	0.9765	0.8849	0.8229	0.1227	0.75	0.0517	0.155	0.4415	0.4395	0.569	0.8347	0.3759	0.8586	0.6384	0.7078	0.5072	0.6866	0.6049	0.5683	0.5264	0.5087
P204	58.25	4.34	76.59		0.0275149	0.00553938	0.257417			P204	0.8842	0.7322	0.7429	0.6878	0.9201	0.9167	0.8787	0.9423	0.8008	0.2736	0.9126	0.9033	0.5279	0.4027	0.9325	0.4599	0.9061	0.9125	0.9514	0.9616	0.9418	0.7072	0.9135	0.6995	0.6657	0.4701	0.8231	0.8562	0.9503	0.6864	0.9528	0.1169	0.8003	0.5201	0.1824	0.4411	0.3612	0.7344	0.3655
P205	35.6	64.93	101.74		0.0162351	0.0858339	0.342691			P205	0.9064	0.6846	0.8356	0.8231	0.9478	0.9353	0.9017	0.9476	0.8485	0.4617	0.8674	0.8566	0.6229	0.5922	0.9024	0.3213	0.9154	0.8957	0.9731	0.9749	0.9614	0.8088	0.9435	0.7784	0.7817	0.6098	0.846	0.9061	0.964	0.8154	0.9692	0.4072	0.8949	0.5577	0.3213	0.6319	0.6146	0.7972	0.5652
P206	184.2	4.45	5.41		0.090239	0.00568515	0.0160716			P206	0.8034	0.8968	0.5494	0.6701	0.7928	0.7872	0.4583	0.8537	0.7559	0.7199	0.8268	0.8052	0.8267	0.6684	0.8416	0.9231	0.7922	0.8104	0.7972	0.9004	0.8477	0.8559	0.7757	0.8638	0.8687	0.875	0.8374	0.8395	0.8707	0.7042	0.8777	0.8842	0.5082	0.8733	0.935	0.6279	0.7982	0.6437	0.908
P207	100.3	3.91	1.85		0.0484562	0.00496954	0.00400095			P207	0.8561	0.9471	0.4946	0.6613	0.8173	0.8311	0.3492	0.7539	0.7811	0.8564	0.8802	0.9001	0.8542	0.7769	0.826	0.9404	0.8422	0.8637	0.8884	0.809	0.7995	0.9042	0.7801	0.9132	0.9142	0.9107	0.8902	0.8979	0.7858	0.7079	0.8421	0.911	0.4121	0.9056	0.9641	0.7643	0.8146	0.6271	0.9455
P208	19.37	67.61	206.09		0.00815239	0.0893854	0.696504			P208	0.9476	0.3891	0.9159	0.9105	0.9708	0.9638	0.953	0.9707	0.9223	0.6828	0.9257	0.9041	0.8	0.7719	0.9453	0.3681	0.9526	0.9416	0.9873	0.9859	0.9784	0.8929	0.9684	0.8759	0.8777	0.7842	0.9137	0.9474	0.9798	0.9067	0.9827	0.681	0.9503	0.7598	0.6198	0.7942	0.7926	0.8949	0.7564
P209	221.7	24.66	17.52		0.108914	0.0324677	0.0571322			P209	0.7904	0.8433	0.4523	0.5354	0.8831	0.8551	0.5555	0.8826	0.6605	0.5569	0.7283	0.6864	0.592	0.5444	0.7812	0.8147	0.8104	0.7663	0.7882	0.9438	0.9135	0.6973	0.8735	0.6633	0.7163	0.7018	0.655	0.7896	0.9193	0.5624	0.931	0.7761	0.6387	0.6496	0.8206	0.5252	0.6923	0.4117	0.7741
P210	213.5	22.37	13.41		0.104831	0.0294329	0.0431967			P210	0.7655	0.8591	0.4348	0.5905	0.8692	0.8379	0.5028	0.8687	0.6202	0.5974	0.7183	0.6913	0.6392	0.5793	0.7553	0.8413	0.7879	0.7386	0.7892	0.9371	0.9033	0.7533	0.8584	0.717	0.7697	0.7441	0.6274	0.7646	0.9097	0.6178	0.9228	0.8093	0.5959	0.7035	0.851	0.5612	0.7322	0.4238	0.8136
P211	6.59	3.61	29.43		0.00178785	0.00457198	0.0975147			P211	0.7204	0.9042	0.6515	0.5135	0.802	0.8024	0.9198	0.9056	0.6239	0.7402	0.8151	0.9212	0.4013	0.5964	0.8785	0.8031	0.7854	0.8058	0.9831	0.9161	0.8665	0.2222	0.8099	0.2429	0.0989	0.4015	0.5764	0.6269	0.8955	0.4779	0.8863	0.6088	0.7635	0.4719	0.6559	0.5737	0.4866	0.6369	0.4629
P212	6.73	1.54	4.37		0.00185757	0.00182879	0.0125453			P212	0.6099	0.985	0.8507	0.8276	0.3006	0.4358	0.8753	0.7343	0.7592	0.9594	0.7248	0.9718	0.9064	0.9369	0.7136	0.9692	0.5688	0.6501	0.9799	0.7056	0.4687	0.8091	0.3538	0.8353	0.8328	0.9065	0.763	0.6318	0.6323	0.8243	0.3594	0.9389	0.7737	0.9175	0.9462	0.9334	0.9168	0.861	0.9161
P213	9.93	12.12	4.12		0.0034512	0.0158495	0.0116977			P213	0.378	0.979	0.744	0.7928	0.4049	0.2857	0.7044	0.4271	0.5892	0.9225	0.4745	0.9461	0.8213	0.8818	0.3653	0.9412	0.2162	0.3318	0.9772	0.6416	0.448	0.7866	0.444	0.707	0.8165	0.8214	0.5474	0.7101	0.5089	0.787	0.5596	0.906	0.7462	0.8424	0.8986	0.8968	0.9172	0.7346	0.8676
P214	100.6	23.89	25.11		0.0486056	0.0314472	0.0828671			P214	0.7446	0.8743	0.3326	0.422	0.8575	0.8234	0.532	0.857	0.5863	0.6394	0.6785	0.7994	0.3419	0.4632	0.7334	0.7497	0.7689	0.7152	0.9021	0.9315	0.8946	0.478	0.8458	0.395	0.461	0.5064	0.5796	0.7436	0.9017	0.4329	0.9159	0.6519	0.5598	0.4523	0.7194	0.4633	0.5062	0.2831	0.6209
P215	53.9	18.22	16.39		0.0253486	0.0239333	0.0533008			P215	0.5944	0.9214	0.2965	0.2397	0.7738	0.7196	0.5761	0.7729	0.343	0.7628	0.5962	0.8418	0.4527	0.6466	0.6291	0.8088	0.633	0.5604	0.9386	0.8912	0.8327	0.5059	0.7551	0.4545	0.5549	0.5803	0.3324	0.5928	0.8438	0.2315	0.8664	0.7176	0.4984	0.5687	0.7824	0.6531	0.6276	0.1357	0.6996
P216	111.9	8.48	95.34		0.0542331	0.0110258	0.320991			P216	0.897	0.6479	0.7261	0.7562	0.9399	0.9255	0.8177	0.9416	0.833	0.2881	0.9185	0.8727	0.6195	0.4169	0.934	0.3619	0.9137	0.9186	0.9219	0.9711	0.9556	0.7798	0.935	0.7551	0.7486	0.5777	0.8496	0.8918	0.9585	0.7608	0.9645	0.3125	0.8143	0.6103	0.2389	0.4512	0.4948	0.7463	0.4996
P217	49.01	31.91	3.65		0.0229133	0.0420754	0.0101041			P217	0.7093	0.9635	0.6629	0.6971	0.7656	0.7101	0.5009	0.6897	0.6486	0.8805	0.4047	0.8694	0.6765	0.8298	0.4217	0.8745	0.652	0.5374	0.9403	0.8514	0.7714	0.8666	0.7352	0.8094	0.881	0.8172	0.6937	0.8494	0.7867	0.691	0.8175	0.8749	0.6425	0.6849	0.9164	0.8418	0.8505	0.5555	0.8965
P218	269.8	6.47746	20.49		0.132869	0.00837197	0.0672024			P218	0.8247	0.834	0.5137	0.5482	0.8887	0.8695	0.6734	0.9058	0.7084	0.5243	0.8693	0.6919	0.6643	0.5444	0.895	0.8437	0.8559	0.8669	0.7381	0.9465	0.9177	0.6509	0.8795	0.6532	0.6724	0.7115	0.7421	0.7996	0.9232	0.5568	0.9343	0.7559	0.6559	0.7204	0.8167	0.5021	0.6587	0.5615	0.7531
P219	30.54	9.18627	5.63		0.0137151	0.0119617	0.0168175			P219	0.3776	0.9648	0.6092	0.6306	0.4538	0.323	0.6544	0.4517	0.376	0.8937	0.5338	0.9261	0.7551	0.8349	0.5284	0.9194	0.3085	0.4302	0.9563	0.7374	0.5961	0.7493	0.4089	0.7034	0.7816	0.7815	0.5901	0.6465	0.623	0.6212	0.6776	0.847	0.5364	0.7887	0.8966	0.8324	0.8406	0.6362	0.8437
P220	15.26	7.56667	5.59		0.00610558	0.00981539	0.0166819			P220	0.3221	0.9718	0.7002	0.7018	0.2881	0.1176	0.7545	0.4195	0.5163	0.9185	0.5133	0.9433	0.8121	0.8733	0.4987	0.9382	0.2335	0.3882	0.9717	0.6578	0.4735	0.7242	0.2295	0.7037	0.7626	0.8121	0.5783	0.5834	0.5087	0.6937	0.5798	0.8772	0.6253	0.8343	0.9015	0.8662	0.8771	0.7208	0.8441
P221	78.56	7.19747	17.38		0.0376295	0.00932613	0.0566575			P221	0.6425	0.906	0.182	0.1237	0.776	0.7276	0.5996	0.8027	0.4135	0.7409	0.7562	0.8467	0.547	0.5974	0.7962	0.8339	0.7076	0.7407	0.914	0.8923	0.8343	0.4693	0.7576	0.4765	0.5226	0.6226	0.4951	0.5968	0.8454	0.1839	0.8678	0.7081	0.3275	0.6435	0.7932	0.5748	0.5539	0.1789	0.6918
P222	40.58	11.43	116.21		0.0187151	0.0149351	0.391754			P222	0.9022	0.6169	0.8222	0.8085	0.9454	0.9324	0.912	0.9452	0.8416	0.4428	0.9161	0.9167	0.6463	0.5696	0.9304	0.1935	0.9117	0.9162	0.9696	0.9738	0.9597	0.8001	0.941	0.7683	0.7717	0.6033	0.8529	0.9018	0.9623	0.8003	0.9678	0.3758	0.8842	0.6319	0.2927	0.6101	0.5899	0.8113	0.5454
P223	127.2	27.5561	21.99		0.0618526	0.0363057	0.0722883			P223	0.7559	0.8725	0.3621	0.4475	0.8638	0.8312	0.4823	0.8633	0.6046	0.6372	0.655	0.7659	0.4437	0.463	0.7452	0.7704	0.7791	0.7278	0.8779	0.9345	0.8993	0.5355	0.8526	0.4974	0.5697	0.5866	0.5982	0.7549	0.906	0.458	0.9196	0.7022	0.5792	0.5051	0.7605	0.4631	0.5819	0.3148	0.684
P224	238.6	37.452	19.2		0.117331	0.0494197	0.0628285			P224	0.8187	0.8416	0.5264	0.5898	0.8989	0.8747	0.6157	0.8985	0.7064	0.5416	0.7431	0.6467	0.6081	0.5617	0.8108	0.81	0.836	0.7979	0.7819	0.9514	0.9252	0.7055	0.8906	0.6748	0.7222	0.7078	0.7017	0.818	0.9302	0.5976	0.9403	0.7761	0.6876	0.608	0.8181	0.5447	0.6987	0.4913	0.7742
P225	133.9	5.47556	2.65		0.0651892	0.00704423	0.00671346			P225	0.8331	0.9272	0.5235	0.6753	0.8242	0.8094	0.2703	0.7772	0.7717	0.8026	0.8571	0.8627	0.8434	0.6932	0.8077	0.9338	0.8205	0.8405	0.848	0.8587	0.8006	0.8959	0.7966	0.8924	0.9074	0.8963	0.8676	0.8906	0.7972	0.7137	0.8453	0.9005	0.4852	0.8927	0.9526	0.676	0.8179	0.6372	0.9303
P226	262.7	2.97037	15.97		0.129333	0.00372433	0.0518767			P226	0.8317	0.851	0.4905	0.5622	0.8827	0.8809	0.666	0.9207	0.7041	0.569	0.8793	0.6979	0.7308	0.6024	0.9077	0.8744	0.8657	0.8773	0.7348	0.9477	0.9192	0.7198	0.8714	0.7367	0.735	0.7762	0.741	0.7741	0.9326	0.591	0.9259	0.8065	0.6265	0.7811	0.8619	0.5632	0.7015	0.5478	0.8131
P227	50	162.237	95.45		0.0234064	0.214786	0.321364			P227	0.9256	0.727	0.8536	0.844	0.9585	0.9486	0.9075	0.9584	0.8795	0.539	0.8946	0.8648	0.6899	0.6528	0.9224	0.4649	0.9327	0.9171	0.9688	0.9801	0.9693	0.848	0.9551	0.8239	0.8265	0.6898	0.8776	0.9253	0.9714	0.838	0.9755	0.5254	0.9021	0.6485	0.4605	0.6851	0.6749	0.8227	0.6544
P228	10	3.81	40.7		0.00348606	0.00483702	0.135727			P228	0.7778	0.8672	0.7094	0.6105	0.8408	0.8399	0.9249	0.9162	0.7002	0.6397	0.8441	0.9227	0.2963	0.4403	0.8943	0.7269	0.8257	0.8391	0.9814	0.9247	0.8881	0.4143	0.8461	0.4187	0.3259	0.17	0.6657	0.7144	0.9093	0.5855	0.9049	0.4575	0.8027	0.2677	0.5228	0.4089	0.2855	0.6964	0.2551
P229	167.2	754.757	5.93		0.0817729	1	0.0178347			P229	0.9693	0.9483	0.931	0.953	0.9789	0.9738	0.9198	0.9788	0.9601	0.9151	0.9475	0.8885	0.9431	0.9175	0.9605	0.9511	0.9665	0.958	0.9395	0.9899	0.9844	0.977	0.9772	0.9694	0.9778	0.9624	0.9633	0.9794	0.9854	0.9569	0.9875	0.9654	0.9438	0.9386	0.973	0.9169	0.957	0.9275	0.9739
P230	44.99	1.71017	130.39		0.0209114	0.0020543	0.439833			P230	0.9346	0.5734	0.8569	0.8288	0.9567	0.9552	0.9407	0.9711	0.882	0.5076	0.9505	0.9319	0.704	0.6293	0.9639	0.1226	0.9481	0.9514	0.9683	0.9826	0.9712	0.8244	0.9522	0.8181	0.7971	0.6718	0.895	0.9097	0.9764	0.8219	0.9707	0.4539	0.8964	0.6941	0.3944	0.6545	0.6159	0.8505	0.6093
P231	10.91	11.848	31.24		0.00393924	0.0154891	0.103652			P231	0.6619	0.8943	0.6031	0.5373	0.8114	0.7663	0.8515	0.8393	0.5634	0.6922	0.736	0.9014	0.2906	0.5226	0.7889	0.7667	0.6946	0.7202	0.9799	0.9093	0.8605	0.3091	0.8155	0.1992	0.211	0.2908	0.4995	0.6611	0.8703	0.5041	0.8887	0.5644	0.767	0.3743	0.5944	0.5249	0.4737	0.5724	0.3999
P232	77.93	75.2286	12.75		0.0373157	0.0994817	0.0409589			P232	0.7659	0.9268	0.5299	0.6073	0.8694	0.8382	0.6513	0.8689	0.6208	0.8008	0.6682	0.7579	0.6471	0.7259	0.7557	0.8367	0.7882	0.739	0.9252	0.9372	0.9034	0.7667	0.8587	0.7305	0.7822	0.7543	0.6449	0.765	0.9099	0.634	0.9229	0.8165	0.6085	0.6447	0.8572	0.733	0.7421	0.4518	0.8222
P233	3.26	3.424	66.22		0.000129482	0.00432549	0.222256			P233	0.8747	0.791	0.8122	0.7561	0.9172	0.9151	0.9592	0.9624	0.8198	0.433	0.9103	0.9367	0.5336	0.4274	0.9451	0.5702	0.9042	0.9101	0.9886	0.9697	0.9466	0.6505	0.9198	0.6444	0.5949	0.4027	0.7991	0.8355	0.9595	0.7421	0.955	0.1463	0.8812	0.4849	0.2489	0.4702	0.3772	0.8016	0.2299
P234	786.3	13.5294	88.65		0.39009	0.0177173	0.298308			P234	0.9411	0.6982	0.846	0.8666	0.9671	0.9593	0.8843	0.967	0.9045	0.4337	0.9445	0.4565	0.776	0.6355	0.9535	0.6196	0.9467	0.9449	0.4882	0.9842	0.9757	0.8796	0.9644	0.8604	0.8625	0.7554	0.9067	0.9408	0.9773	0.8692	0.9806	0.6239	0.8984	0.7678	0.5725	0.6549	0.7237	0.8482	0.7261
P235	125.9	7.69737	19.4		0.0612052	0.0099886	0.0635066			P235	0.7169	0.878	0.2366	0.3009	0.8277	0.7864	0.4965	0.8419	0.5378	0.6631	0.7981	0.8077	0.5617	0.4766	0.8325	0.8275	0.7665	0.7891	0.8711	0.9172	0.8726	0.5101	0.8135	0.5074	0.5521	0.6287	0.5966	0.6899	0.8811	0.3142	0.8983	0.7061	0.4676	0.6471	0.7859	0.4472	0.5711	0.3316	0.6908
P236	21.71	7.65536	3.13		0.00931773	0.00993293	0.00834096			P236	0.5413	0.9765	0.7462	0.7546	0.5014	0.3795	0.6938	0.2675	0.5906	0.931	0.6643	0.952	0.841	0.8928	0.4815	0.9477	0.4821	0.5833	0.9645	0.5956	0.3779	0.8211	0.4261	0.7916	0.847	0.841	0.7072	0.7577	0.4194	0.7476	0.5034	0.8961	0.6934	0.8597	0.9293	0.8868	0.9025	0.7638	0.888
P237	123	40.8824	204.66		0.059761	0.0539657	0.691656			P237	0.9483	0.3287	0.865	0.8831	0.9712	0.9643	0.8904	0.9711	0.9163	0.6085	0.9268	0.8717	0.7846	0.6974	0.9461	0.345	0.9533	0.9424	0.9441	0.9861	0.9787	0.8944	0.9688	0.8776	0.8794	0.7845	0.915	0.9481	0.9801	0.8853	0.983	0.6703	0.911	0.7558	0.6252	0.7212	0.7577	0.855	0.7599
P238	4.33	2.794	104.29		0.000662351	0.0034906	0.351338			P238	0.9195	0.6723	0.8718	0.8382	0.9478	0.946	0.9721	0.9763	0.8821	0.457	0.9407	0.9463	0.6841	0.5973	0.9643	0.3261	0.9384	0.9415	0.9897	0.9814	0.9666	0.7766	0.9492	0.7696	0.7412	0.6066	0.8691	0.8928	0.9748	0.8299	0.9696	0.3618	0.9207	0.6484	0.2249	0.6276	0.5816	0.8639	0.502
P239	119	35.536	11.39		0.0577689	0.0468806	0.0363476			P239	0.7049	0.9093	0.3703	0.5582	0.8354	0.796	0.3742	0.8348	0.5638	0.7394	0.5817	0.7547	0.6175	0.6212	0.692	0.8356	0.733	0.671	0.8797	0.9209	0.8783	0.7508	0.8218	0.7087	0.7698	0.7412	0.5995	0.7059	0.8864	0.5908	0.9028	0.8128	0.4914	0.6168	0.8572	0.6263	0.7281	0.3587	0.8183
P240	14.65	0.875902	76.57		0.00580179	0.00094872	0.257349			P240	0.8917	0.7566	0.8257	0.7775	0.9289	0.9268	0.9566	0.9588	0.834	0.3395	0.9216	0.9366	0.5793	0.4793	0.9439	0.4993	0.9152	0.9218	0.9812	0.974	0.9541	0.6993	0.9217	0.6924	0.6516	0.468	0.8257	0.8429	0.9633	0.7655	0.9531	0.1423	0.8874	0.5351	0.1394	0.5178	0.4319	0.8161	0.3318
P241	75.36	19.8912	43.13		0.0360359	0.0261481	0.143966			P241	0.7982	0.8297	0.5484	0.5432	0.8874	0.8604	0.7025	0.887	0.6731	0.5159	0.775	0.844	0.1942	0.2716	0.7993	0.6405	0.8174	0.775	0.9307	0.9459	0.9167	0.5875	0.8781	0.5219	0.529	0.1693	0.6678	0.7974	0.9223	0.5519	0.9335	0.4275	0.6702	0.2037	0.5278	0.2652	0.1909	0.4508	0.3387
P242	33.4	3.80633	182.88		0.0151394	0.00483215	0.617808			P242	0.9477	0.4121	0.8989	0.88	0.964	0.9629	0.9601	0.9745	0.9092	0.6275	0.9591	0.945	0.7864	0.7273	0.9691	0.2759	0.9576	0.9599	0.9789	0.983	0.9746	0.8674	0.9607	0.8622	0.8477	0.7543	0.9185	0.9345	0.9784	0.8753	0.9785	0.6007	0.9287	0.7678	0.5509	0.7462	0.7303	0.8939	0.7094
P243	146.4	657.346	16.4		0.0714143	0.87091	0.0533347			P243	0.9582	0.9319	0.8908	0.911	0.9767	0.9711	0.9114	0.9766	0.9323	0.8863	0.9408	0.8681	0.9024	0.8753	0.9564	0.9211	0.9622	0.9534	0.9429	0.9888	0.9828	0.9391	0.9748	0.9306	0.9403	0.9249	0.9312	0.958	0.9839	0.9155	0.9862	0.9313	0.928	0.8978	0.941	0.8775	0.9194	0.8827	0.939
P244	38.95	626.636	70.98		0.0179034	0.830213	0.238396			P244	0.9617	0.8615	0.9284	0.9247	0.9786	0.9735	0.9561	0.9786	0.938	0.774	0.9457	0.9154	0.843	0.82	0.96	0.7806	0.9654	0.9573	0.9833	0.9897	0.9842	0.9217	0.9769	0.9093	0.9106	0.8403	0.937	0.9616	0.9853	0.9219	0.9874	0.7556	0.9542	0.819	0.7724	0.8365	0.837	0.913	0.822
P245	254.9	322.043	15.26		0.125448	0.426562	0.0494694			P245	0.9308	0.8905	0.8192	0.8605	0.9614	0.9522	0.8533	0.9613	0.8879	0.7694	0.9019	0.7475	0.8516	0.8135	0.9278	0.8947	0.9374	0.9229	0.8579	0.9814	0.9715	0.9073	0.9582	0.8939	0.91	0.8884	0.8861	0.9305	0.9734	0.868	0.9772	0.9022	0.8808	0.8457	0.918	0.8104	0.8806	0.8117	0.9116
P246	59.79	106.559	27.79		0.0282819	0.141001	0.091954			P246	0.8407	0.8948	0.6776	0.6452	0.9112	0.8899	0.7938	0.9108	0.742	0.7364	0.7742	0.799	0.5118	0.6461	0.8338	0.7651	0.8559	0.8224	0.9481	0.9573	0.9343	0.6745	0.9038	0.6227	0.6283	0.6176	0.7378	0.8401	0.9387	0.6464	0.9476	0.7059	0.775	0.5169	0.7547	0.6505	0.6336	0.6066	0.6921
P247	6.46	12.4419	1.89		0.00172311	0.016276	0.00413657			P247	0.5894	0.9875	0.8282	0.8829	0.6822	0.5576	0.7491	0.3692	0.7241	0.9446	0.6247	0.9615	0.8724	0.918	0.4903	0.958	0.4635	0.5229	0.9871	0.6069	0.5793	0.8842	0.7051	0.8006	0.9027	0.8725	0.6768	0.8757	0.4886	0.8788	0.7092	0.9403	0.8603	0.8875	0.9295	0.9343	0.9618	0.8105	0.9146
P248	65	173.774	130.44		0.0308765	0.230075	0.440003			P248	0.9406	0.6337	0.8706	0.8657	0.9669	0.959	0.9142	0.9668	0.9038	0.6076	0.9159	0.8742	0.7525	0.7055	0.938	0.3181	0.9463	0.9338	0.9659	0.9841	0.9755	0.8787	0.9642	0.8594	0.8615	0.7524	0.9023	0.9404	0.9771	0.8682	0.9805	0.6212	0.9101	0.7194	0.5694	0.7317	0.7261	0.8457	0.7241
P249	282.4	7.99	59.78		0.139143	0.0103764	0.20042			P249	0.8885	0.716	0.7003	0.7309	0.9337	0.9178	0.7933	0.9375	0.818	0.2083	0.9125	0.7367	0.5845	0.2888	0.9294	0.6348	0.9069	0.9124	0.7815	0.9681	0.951	0.757	0.9282	0.7322	0.7225	0.5375	0.8365	0.8806	0.9542	0.736	0.9608	0.4108	0.7951	0.5758	0.5102	0.3044	0.4424	0.7233	0.4505
P250	27.57	176.148	22.38		0.0122361	0.233221	0.0736107			P250	0.8696	0.9285	0.7903	0.7709	0.9273	0.9098	0.8798	0.927	0.7933	0.8318	0.8151	0.8391	0.6917	0.7871	0.8639	0.8348	0.882	0.8546	0.974	0.965	0.9462	0.744	0.9213	0.7202	0.7553	0.7391	0.7853	0.8691	0.9498	0.7597	0.9571	0.8031	0.8695	0.6626	0.8248	0.7933	0.7936	0.7373	0.7907
P251	5.28	37.375	1.44		0.00113546	0.0493177	0.00261079			P251	0.7898	0.9897	0.882	0.9265	0.8692	0.8024	0.7604	0.7461	0.8329	0.9503	0.4407	0.9077	0.8235	0.9345	0.513	0.9302	0.7393	0.5967	0.992	0.8411	0.8431	0.9302	0.8756	0.8657	0.9403	0.8919	0.7562	0.9449	0.8148	0.9241	0.902	0.9538	0.9186	0.762	0.9427	0.9494	0.9757	0.7875	0.9359
P252	266.6	16.36	30.66		0.131275	0.0214684	0.101685			P252	0.8365	0.8049	0.5726	0.6299	0.9088	0.8869	0.6642	0.9084	0.7351	0.4211	0.8366	0.6905	0.4951	0.4231	0.858	0.7684	0.852	0.8331	0.7621	0.9561	0.9325	0.6658	0.9013	0.6126	0.6183	0.5637	0.7308	0.8358	0.937	0.6369	0.9461	0.6685	0.7181	0.568	0.723	0.3993	0.5608	0.5666	0.6473
P253	281.2	41.02	51.34		0.138546	0.0541481	0.171803			P253	0.8858	0.7512	0.7017	0.7416	0.9363	0.9211	0.7579	0.9361	0.8151	0.3177	0.8382	0.6646	0.524	0.2939	0.8809	0.6528	0.8967	0.8727	0.7871	0.9694	0.9529	0.7667	0.9311	0.7296	0.7336	0.5239	0.8121	0.8854	0.9561	0.7465	0.9624	0.5364	0.8032	0.4604	0.5988	0.3315	0.4647	0.6796	0.4963
P254	25.42	9.25	2.67		0.0111653	0.0120462	0.00678127			P254	0.5473	0.9763	0.7242	0.7569	0.5947	0.4832	0.6601	0.2232	0.555	0.925	0.6653	0.9478	0.8271	0.8835	0.4898	0.9431	0.4911	0.5873	0.9619	0.628	0.4843	0.8439	0.5284	0.79	0.8663	0.8353	0.707	0.7998	0.4659	0.7501	0.6002	0.8942	0.698	0.8475	0.9279	0.8838	0.9021	0.7432	0.8915
P255	74.04	7	269.56		0.0353785	0.00906444	0.911708			P255	0.9604	0.1207	0.9043	0.9015	0.9757	0.9707	0.9472	0.9785	0.9345	0.7085	0.9679	0.9393	0.8441	0.7832	0.9747	0.488	0.9671	0.9685	0.9688	0.9883	0.982	0.9111	0.9737	0.9028	0.8984	0.8299	0.9406	0.9563	0.9832	0.9034	0.9857	0.724	0.9289	0.8371	0.6931	0.7965	0.7959	0.9008	0.8003
P256	513.3	7.27	3.63		0.254133	0.00942225	0.0100363			P256	0.9215	0.8969	0.7903	0.8579	0.9331	0.9179	0.7425	0.9239	0.8932	0.7376	0.9259	0.524	0.9021	0.7968	0.9144	0.9428	0.9185	0.9228	0.4552	0.9592	0.9373	0.9447	0.9247	0.9343	0.9482	0.9296	0.9281	0.9493	0.9415	0.8723	0.9499	0.9266	0.8125	0.926	0.9585	0.7775	0.8924	0.8262	0.9471
P257	141.9	10.86	65.62		0.0691733	0.0141798	0.220222			P257	0.8629	0.7276	0.6418	0.6898	0.9235	0.9052	0.748	0.9233	0.778	0.2408	0.8873	0.8316	0.5074	0.1655	0.9062	0.549	0.8791	0.8863	0.8895	0.9632	0.9435	0.7199	0.9173	0.6755	0.6801	0.4497	0.7977	0.8624	0.9472	0.6957	0.9549	0.2278	0.7638	0.5006	0.3528	0.2295	0.3572	0.6673	0.363
P258	19.14	4.78	7.73		0.00803785	0.00612247	0.0239379			P258	0.2733	0.9649	0.6496	0.5954	0.3908	0.3976	0.7884	0.5947	0.4347	0.9047	0.5811	0.9337	0.7804	0.852	0.6374	0.9278	0.3881	0.5128	0.9679	0.7071	0.5495	0.6386	0.3407	0.6747	0.6881	0.7805	0.5407	0.426	0.6133	0.5876	0.6404	0.8565	0.4789	0.8063	0.8905	0.8437	0.8287	0.6738	0.8276
P259	235.9	10.64	5.02		0.115986	0.0138882	0.0147493			P259	0.8008	0.8801	0.5803	0.732	0.8395	0.8075	0.4908	0.8389	0.7552	0.6383	0.8127	0.7484	0.8177	0.6739	0.8142	0.9152	0.782	0.7978	0.7475	0.9229	0.8813	0.886	0.8263	0.8478	0.8951	0.8619	0.8225	0.8802	0.8892	0.7581	0.9053	0.8844	0.6229	0.8613	0.9225	0.6532	0.8264	0.6555	0.9032
P260	67.98	88.73	112.81		0.0323606	0.117374	0.380226			P260	0.9215	0.648	0.8268	0.8223	0.9562	0.9457	0.8849	0.956	0.8728	0.4957	0.8887	0.8501	0.6726	0.6134	0.9181	0.2921	0.929	0.9125	0.9582	0.9789	0.9676	0.8395	0.9526	0.814	0.8168	0.6725	0.8708	0.9212	0.9698	0.8257	0.9741	0.4989	0.8784	0.6288	0.4304	0.6482	0.6344	0.7932	0.6351
P261	120.7	6.84	3.74		0.0586155	0.00885241	0.0104092			P261	0.7649	0.9292	0.4518	0.6337	0.769	0.7289	0.2059	0.7469	0.7094	0.8052	0.8007	0.8645	0.8126	0.6974	0.7479	0.9232	0.7481	0.7759	0.8619	0.8567	0.7796	0.8667	0.7395	0.852	0.881	0.8685	0.816	0.8501	0.7943	0.6743	0.8241	0.8804	0.4203	0.8671	0.9363	0.6804	0.7978	0.5797	0.9063
P262	13.1	2.44	23.3		0.00502988	0.00302148	0.0767301			P262	0.6619	0.9218	0.5862	0.4086	0.7564	0.7592	0.8984	0.8673	0.5322	0.788	0.7837	0.9157	0.5114	0.6706	0.8404	0.8393	0.7349	0.7694	0.9765	0.8958	0.8354	0.0485	0.7456	0.1685	0.1562	0.5115	0.4949	0.5073	0.865	0.3619	0.8384	0.6807	0.709	0.569	0.7257	0.6521	0.572	0.5714	0.5693
P263	14	6.72	293.19		0.00547809	0.00869338	0.991829			P263	0.9628	0.1157	0.9403	0.9318	0.9769	0.9725	0.9794	0.9814	0.9464	0.7559	0.9698	0.9623	0.8686	0.8274	0.9768	0.5394	0.9691	0.9704	0.991	0.9889	0.9829	0.9155	0.9755	0.908	0.9035	0.8438	0.9439	0.9585	0.9841	0.9288	0.9864	0.7529	0.9631	0.8535	0.7087	0.8397	0.8382	0.937	0.8106
P264	159.3	49.75	37.81		0.0778386	0.0657172	0.125928			P264	0.8456	0.8148	0.5965	0.6505	0.9139	0.8932	0.6726	0.9135	0.7499	0.5056	0.7811	0.7159	0.3562	0.3294	0.8388	0.6999	0.8603	0.8278	0.869	0.9586	0.9363	0.6844	0.9068	0.6343	0.6397	0.4658	0.7459	0.845	0.9406	0.6572	0.9492	0.597	0.7339	0.353	0.6602	0.3008	0.4676	0.5666	0.5619
P265	98.86	5.62	4.49		0.047739	0.00723565	0.0129522			P265	0.7243	0.9374	0.389	0.5709	0.691	0.6758	0.326	0.7401	0.6693	0.8301	0.7707	0.8818	0.7978	0.7361	0.7424	0.92	0.7031	0.7388	0.8848	0.8357	0.7473	0.8347	0.6557	0.8342	0.853	0.8573	0.79	0.8019	0.7642	0.6173	0.7983	0.8729	0.3012	0.8569	0.9316	0.7212	0.7742	0.5361	0.8981
P266	62.11	7.89	12.31		0.0294373	0.0102439	0.039467			P266	0.5201	0.9294	0.2721	0.2339	0.7068	0.6365	0.6028	0.7293	0.2426	0.8021	0.6888	0.8623	0.6158	0.6925	0.7332	0.8619	0.6082	0.6607	0.9273	0.859	0.7831	0.5843	0.6826	0.5728	0.6293	0.6909	0.4367	0.4722	0.7976	0.2957	0.8269	0.7581	0.2964	0.7061	0.8377	0.6752	0.6505	0.3223	0.7546
P267	30.45	21.74	27.61		0.0136703	0.028598	0.0913437			P267	0.6886	0.8979	0.5467	0.4746	0.8263	0.7847	0.7446	0.8256	0.4956	0.7013	0.6385	0.8627	0.2299	0.5553	0.675	0.7467	0.7182	0.6528	0.9632	0.9165	0.8715	0.3636	0.812	0.2623	0.2732	0.3617	0.4874	0.6873	0.8801	0.4397	0.8975	0.5936	0.7069	0.3269	0.6607	0.5585	0.5165	0.418	0.5175
P268	23.98	2.1	88.82		0.0104482	0.00257091	0.298884			P268	0.9022	0.7125	0.8284	0.7864	0.9341	0.9324	0.9448	0.9559	0.8359	0.3716	0.9274	0.9323	0.6113	0.5192	0.9462	0.4087	0.9223	0.9278	0.9762	0.9727	0.9557	0.7382	0.9275	0.7313	0.6976	0.5186	0.8452	0.8661	0.9635	0.776	0.9561	0.2322	0.8828	0.5717	0.1105	0.5536	0.4857	0.8199	0.4231
P269	66.4	29.76	1.81		0.0315737	0.0392262	0.00386532			P269	0.7917	0.9612	0.6377	0.6938	0.8546	0.8019	0.4321	0.7009	0.723	0.874	0.5126	0.8701	0.7184	0.8195	0.5311	0.8854	0.7444	0.6378	0.9294	0.8506	0.8332	0.9143	0.8266	0.8579	0.9244	0.851	0.763	0.9157	0.8034	0.7322	0.8786	0.8975	0.6098	0.7397	0.9354	0.8312	0.8382	0.5272	0.924
P270	432.4	24.77	168.23		0.213845	0.0326134	0.568135			P270	0.9489	0.4359	0.8665	0.8844	0.9715	0.9647	0.8917	0.9714	0.9173	0.5091	0.9326	0.7366	0.787	0.6841	0.9467	0.3556	0.9538	0.943	0.7914	0.9863	0.9789	0.8956	0.9692	0.879	0.8808	0.787	0.9159	0.9487	0.9803	0.8866	0.9832	0.674	0.912	0.776	0.6294	0.7009	0.7605	0.8566	0.7626
P271	9.52	10.99	93.59		0.00324701	0.014352	0.315058			P271	0.8757	0.7011	0.8268	0.8104	0.931	0.9143	0.9355	0.9418	0.8332	0.3839	0.8967	0.9282	0.616	0.5272	0.9221	0.3694	0.8915	0.8961	0.9861	0.9672	0.9492	0.7453	0.9332	0.7047	0.709	0.5258	0.8154	0.8769	0.9542	0.8004	0.9596	0.2753	0.9019	0.578	0.1005	0.5738	0.5451	0.8155	0.4221
P272	19.04	71.19	94.95		0.00798805	0.0941297	0.319669			P272	0.9013	0.7135	0.8482	0.8358	0.945	0.9318	0.9162	0.9448	0.855	0.4623	0.8602	0.8636	0.6291	0.5969	0.897	0.3841	0.9107	0.89	0.9821	0.9735	0.9593	0.7984	0.9404	0.7663	0.7698	0.5951	0.8376	0.901	0.962	0.828	0.9675	0.4061	0.9097	0.5507	0.2843	0.6377	0.6204	0.8088	0.5415
P273	82.17	10.35	13.86		0.0394273	0.0135039	0.0447225			P273	0.5739	0.9156	0.1049	0.2778	0.7623	0.7054	0.5136	0.7614	0.3098	0.7558	0.7011	0.8331	0.5915	0.6205	0.7404	0.8487	0.6356	0.6783	0.9092	0.8857	0.8242	0.5862	0.7428	0.5412	0.6268	0.6641	0.4091	0.5722	0.836	0.3315	0.8597	0.7507	0.2656	0.6811	0.8173	0.6161	0.6226	0.1807	0.7414
P274	56.09	1.28	2.16		0.0264392	0.00148424	0.00505205			P274	0.8448	0.9696	0.6967	0.6498	0.7829	0.8062	0.6263	0.6976	0.7514	0.9175	0.8777	0.9426	0.8499	0.8719	0.8042	0.9426	0.825	0.8555	0.9322	0.7948	0.7502	0.9072	0.7255	0.9175	0.9165	0.9132	0.8904	0.8412	0.7288	0.6653	0.7266	0.9127	0.5402	0.9073	0.9691	0.8647	0.831	0.7177	0.9513
P275	138.8	20.68	22.38		0.0676295	0.0271933	0.0736107			P275	0.753	0.865	0.3545	0.4409	0.8622	0.8292	0.4761	0.8617	0.5998	0.6118	0.7201	0.7719	0.4508	0.4184	0.7471	0.7817	0.7765	0.7246	0.8659	0.9338	0.8981	0.5187	0.8509	0.4803	0.5547	0.5753	0.5934	0.752	0.9049	0.4515	0.9187	0.6952	0.5742	0.5475	0.7549	0.417	0.5712	0.3066	0.6753
P276	46.85	10.2	40.7		0.0218376	0.0133051	0.135727			P276	0.7565	0.8483	0.5725	0.5145	0.8642	0.8316	0.8008	0.8636	0.6072	0.5727	0.8152	0.8826	0.1663	0.3361	0.8443	0.6761	0.7918	0.8089	0.9516	0.9347	0.8995	0.5023	0.853	0.4315	0.4317	0.1426	0.6526	0.7555	0.9063	0.4865	0.9198	0.401	0.7088	0.2121	0.5237	0.3179	0.2259	0.5624	0.2935
P277	478.7	9.26	8.12		0.236902	0.0120594	0.0252602			P277	0.8516	0.8832	0.7185	0.8016	0.9154	0.8951	0.7314	0.915	0.8255	0.6943	0.8841	0.5229	0.8519	0.7464	0.9047	0.9173	0.8748	0.8829	0.5093	0.9593	0.9374	0.8954	0.9084	0.8771	0.901	0.8819	0.8648	0.8934	0.9416	0.8171	0.95	0.8911	0.7475	0.8805	0.9238	0.7288	0.8513	0.7601	0.9056
P278	7.8	4.95	5.11		0.00239044	0.00634776	0.0150544			P278	0.4282	0.9781	0.7812	0.7475	0.1115	0.173	0.8256	0.6044	0.647	0.9405	0.5966	0.9586	0.8629	0.9075	0.625	0.9549	0.368	0.4871	0.9791	0.5957	0.3544	0.7364	0.2134	0.7586	0.7755	0.8629	0.6526	0.6025	0.474	0.7425	0.4935	0.9104	0.6812	0.879	0.9212	0.9024	0.9018	0.7963	0.877
P279	24.17	13.22	105.79		0.0105428	0.0173072	0.356424			P279	0.8917	0.6575	0.8277	0.8131	0.9396	0.9251	0.9181	0.9394	0.8334	0.4147	0.9012	0.92	0.6298	0.5547	0.9167	0.2715	0.902	0.9008	0.9781	0.971	0.9553	0.7787	0.9346	0.7435	0.7473	0.5524	0.8302	0.8913	0.9583	0.8043	0.9643	0.3387	0.8948	0.5954	0.2145	0.5997	0.5767	0.8092	0.4967
P280	13.92	8.97	2.16		0.00543825	0.0116751	0.00505205			P280	0.536	0.9832	0.7961	0.8309	0.5714	0.4396	0.7488	0.0849	0.6711	0.9446	0.6683	0.9614	0.8722	0.9139	0.4896	0.958	0.4703	0.5819	0.9774	0.4966	0.4277	0.8523	0.5173	0.7989	0.875	0.8723	0.713	0.8093	0.2773	0.8256	0.5719	0.922	0.7925	0.8873	0.9335	0.9141	0.9383	0.8102	0.897
P281	96.91	24.11	40.5		0.0467679	0.0317388	0.135049			P281	0.8051	0.8289	0.4912	0.559	0.8913	0.8653	0.6501	0.8909	0.6844	0.518	0.7513	0.8174	0.1876	0.2798	0.7966	0.6535	0.8237	0.7828	0.9132	0.9478	0.9196	0.6018	0.8824	0.5385	0.5453	0.2698	0.6793	0.8044	0.925	0.5674	0.9358	0.4852	0.6642	0.2203	0.5738	0.2738	0.2838	0.4531	0.4154
P282	6.75	3.55	7.21		0.00186753	0.00449246	0.0221748			P282	0.3143	0.9737	0.7376	0.697	0.3165	0.3819	0.8609	0.7315	0.5766	0.9286	0.5908	0.9504	0.8355	0.8891	0.7151	0.9459	0.3926	0.5162	0.9804	0.7108	0.5464	0.6644	0.3768	0.7105	0.7061	0.8356	0.5834	0.4397	0.6584	0.6911	0.5993	0.8925	0.6021	0.8549	0.9055	0.8829	0.8675	0.7557	0.8524
P283	22.76	3.93	20.51		0.00984064	0.00499604	0.0672702			P283	0.6224	0.9243	0.5022	0.2883	0.7186	0.7236	0.846	0.8133	0.4132	0.7947	0.7575	0.903	0.5268	0.681	0.8041	0.8443	0.7001	0.7395	0.9671	0.8659	0.8024	0.1711	0.6941	0.278	0.2725	0.5269	0.4505	0.4912	0.8341	0.2319	0.8331	0.6908	0.6236	0.5826	0.7542	0.6631	0.5998	0.4891	0.6173
P284	12.63	12.54	15.22		0.00479582	0.0164061	0.0493337			P284	0.4101	0.9433	0.4073	0.42	0.671	0.5921	0.7756	0.7095	0.2581	0.8236	0.57	0.8891	0.5935	0.7312	0.6297	0.8663	0.4663	0.5192	0.9763	0.8418	0.7567	0.4042	0.6662	0.3433	0.4774	0.5936	0.1265	0.4077	0.7729	0.407	0.8058	0.7627	0.6398	0.6414	0.7754	0.7409	0.7313	0.3961	0.6772
P285	41.82	39.3	26.48		0.0193327	0.0518687	0.0875123			P285	0.7378	0.8984	0.5636	0.5015	0.8538	0.8187	0.741	0.8532	0.5753	0.7131	0.6284	0.8152	0.2975	0.5843	0.7264	0.7414	0.7628	0.7077	0.955	0.9297	0.8919	0.4642	0.8417	0.379	0.4022	0.4648	0.5685	0.7368	0.8991	0.4715	0.9137	0.6269	0.7071	0.3131	0.6993	0.5882	0.5549	0.4498	0.5888
P286	96.46	13.56	13.77		0.0465438	0.0177578	0.0444173			P286	0.6173	0.9097	0.0783	0.3472	0.7865	0.7354	0.4212	0.7857	0.38	0.7284	0.6837	0.8133	0.5863	0.5908	0.7195	0.8435	0.6537	0.6605	0.8963	0.8974	0.8421	0.6219	0.7689	0.5722	0.6565	0.6567	0.4114	0.6158	0.8527	0.3946	0.874	0.761	0.3403	0.6738	0.8174	0.5955	0.6431	0.1958	0.7548
P287	17.24	28.69	13.88		0.00709163	0.0378083	0.0447903			P287	0.5361	0.9464	0.5104	0.5367	0.7412	0.6792	0.7234	0.7402	0.3644	0.8344	0.3424	0.8471	0.5465	0.7598	0.5158	0.838	0.5803	0.4827	0.9728	0.8756	0.8086	0.5582	0.7199	0.5032	0.6039	0.636	0.239	0.5342	0.8214	0.5278	0.8472	0.7877	0.6709	0.544	0.8055	0.7696	0.766	0.3941	0.7318
P288	166.7	35	13.05		0.0815239	0.0461703	0.0419761			P288	0.7548	0.8831	0.4207	0.5826	0.8632	0.8304	0.48	0.8627	0.6028	0.6704	0.6524	0.7048	0.6303	0.5742	0.744	0.8325	0.7781	0.7266	0.8376	0.9342	0.8988	0.7513	0.8519	0.7139	0.7683	0.7424	0.6203	0.7538	0.9056	0.611	0.9192	0.8092	0.5773	0.6288	0.8515	0.5554	0.7304	0.4095	0.8136
P289	21.25	9.1	30.91		0.00908865	0.0118474	0.102533			P289	0.6721	0.8903	0.5726	0.4861	0.812	0.767	0.8423	0.8113	0.5259	0.6912	0.7677	0.8988	0.2884	0.5202	0.8034	0.7659	0.7277	0.7552	0.9708	0.9096	0.861	0.3113	0.7965	0.2355	0.2135	0.2886	0.5424	0.6617	0.8703	0.4502	0.889	0.5433	0.7261	0.3723	0.6166	0.5014	0.4447	0.5605	0.4097
P290	190.9	6.93	24.02		0.0935757	0.00897167	0.0791713			P290	0.7957	0.8337	0.4391	0.4818	0.8723	0.8466	0.6249	0.8886	0.6625	0.5455	0.8494	0.7613	0.5599	0.4359	0.8777	0.8124	0.8317	0.8455	0.8156	0.9386	0.9055	0.532	0.8618	0.5143	0.5436	0.6185	0.7024	0.7701	0.9119	0.4916	0.9246	0.691	0.6053	0.6355	0.7662	0.3798	0.5626	0.4982	0.6744
P291	146.9	13.13	31.76		0.0716633	0.017188	0.105415			P291	0.7858	0.831	0.4403	0.5152	0.8805	0.8519	0.592	0.8801	0.6531	0.5142	0.8139	0.7926	0.3636	0.2674	0.8401	0.7453	0.8062	0.8081	0.864	0.9426	0.9116	0.5623	0.8707	0.4927	0.5001	0.4365	0.6673	0.785	0.9175	0.5244	0.9295	0.5923	0.6308	0.4693	0.6654	0.2505	0.4329	0.4685	0.549
P292	65.72	56.36	201.14		0.0312351	0.0744768	0.679721			P292	0.947	0.3758	0.8837	0.8801	0.9705	0.9634	0.9227	0.9703	0.9142	0.6449	0.9249	0.8826	0.7791	0.7351	0.9447	0.3284	0.9521	0.9409	0.968	0.9858	0.9781	0.8917	0.968	0.8745	0.8764	0.779	0.9128	0.9468	0.9796	0.8824	0.9826	0.6619	0.9192	0.7496	0.6157	0.7585	0.7549	0.8616	0.7538
P293	44.7	8.23	21.42		0.0207669	0.0106944	0.0703557			P293	0.6185	0.909	0.3866	0.2253	0.7721	0.7174	0.7388	0.7834	0.3827	0.7454	0.7395	0.8759	0.4163	0.6044	0.7792	0.807	0.686	0.7219	0.9475	0.8904	0.8314	0.2659	0.7533	0.2702	0.3473	0.5063	0.4685	0.5897	0.8427	0.1671	0.8654	0.6356	0.5526	0.5404	0.7351	0.5831	0.5422	0.3774	0.5954
P294	43.01	8.44	12.56		0.0199253	0.0109727	0.0403147			P294	0.4531	0.9374	0.3451	0.3262	0.6741	0.596	0.6784	0.6865	0.1238	0.8219	0.6534	0.8761	0.5896	0.7233	0.6987	0.865	0.5534	0.6176	0.9461	0.8433	0.759	0.5423	0.6473	0.5237	0.595	0.6663	0.3551	0.4134	0.7751	0.3106	0.8076	0.7466	0.4142	0.6846	0.8279	0.7101	0.6942	0.3903	0.736
P295	16.18	17.58	40.51		0.00656375	0.0230852	0.135083			P295	0.7474	0.8641	0.6659	0.6196	0.8591	0.8254	0.8257	0.8614	0.6474	0.6069	0.7438	0.8907	0.179	0.4079	0.7719	0.6877	0.7715	0.7318	0.977	0.9323	0.8958	0.4838	0.8475	0.4017	0.4105	0.1024	0.5842	0.7464	0.9028	0.5955	0.9168	0.4539	0.7998	0.1625	0.5071	0.4061	0.3346	0.5885	0.278
P296	76.22	20.31	89.12		0.0364641	0.026703	0.299902			P296	0.8854	0.6881	0.7365	0.7406	0.9361	0.9208	0.8228	0.9358	0.8144	0.2937	0.8679	0.872	0.5364	0.4365	0.8839	0.351	0.8963	0.8722	0.9439	0.9693	0.9527	0.7658	0.9308	0.7285	0.7325	0.522	0.8114	0.8849	0.9559	0.7455	0.9623	0.2686	0.8103	0.5294	0.1686	0.4881	0.4626	0.6851	0.4673
P297	46.27	7.87	41.94		0.0215488	0.0102174	0.139932			P297	0.7753	0.8443	0.5984	0.5191	0.8648	0.8324	0.8199	0.8741	0.6336	0.5706	0.8345	0.8883	0.1995	0.3328	0.8638	0.6745	0.8139	0.8295	0.9521	0.935	0.9	0.5047	0.8537	0.4617	0.4344	0.1352	0.6771	0.7567	0.9067	0.4914	0.9202	0.3786	0.712	0.2094	0.5198	0.2954	0.1949	0.5879	0.2694
P298	342.2	6.44	30.67		0.168924	0.00832232	0.101719			P298	0.8686	0.8091	0.6347	0.6624	0.9168	0.9025	0.7519	0.9295	0.781	0.4857	0.8995	0.6519	0.5949	0.4937	0.92	0.8008	0.8916	0.8989	0.6908	0.96	0.9385	0.6952	0.91	0.6747	0.6519	0.6391	0.8048	0.8503	0.9426	0.6688	0.9509	0.6943	0.7429	0.6513	0.7571	0.4533	0.5927	0.666	0.6818
P299	11.57	7.87	16.52		0.00426793	0.0102174	0.0537416			P299	0.4465	0.9394	0.4462	0.3438	0.6598	0.5783	0.833	0.7363	0.3192	0.8294	0.6532	0.9014	0.6068	0.7349	0.725	0.8707	0.5501	0.6164	0.9772	0.8365	0.7484	0.3116	0.6652	0.3211	0.4008	0.6069	0.2492	0.3877	0.7652	0.3284	0.7992	0.7431	0.6387	0.6531	0.7771	0.72	0.704	0.4336	0.6492
P300	23.77	9.81	115.04		0.0103436	0.0127883	0.387787			P300	0.8987	0.6275	0.8399	0.8253	0.9435	0.93	0.9337	0.9433	0.8467	0.4586	0.9187	0.9278	0.6671	0.5882	0.9334	0.221	0.9143	0.9188	0.9791	0.9728	0.9582	0.7931	0.9389	0.7644	0.7637	0.5967	0.8537	0.8983	0.961	0.8171	0.9667	0.3817	0.9017	0.6346	0.2767	0.6227	0.6034	0.8329	0.5294
P301	16.54	32.84	44.88		0.00674303	0.0433079	0.1499			P301	0.7919	0.8532	0.7139	0.6786	0.8839	0.8561	0.8472	0.8848	0.7063	0.5903	0.705	0.8631	0.2518	0.3973	0.7828	0.6445	0.8117	0.768	0.9779	0.9442	0.9142	0.5747	0.8744	0.5071	0.5143	0.1616	0.6575	0.7911	0.9199	0.6597	0.9315	0.4406	0.8293	0.0848	0.4928	0.3953	0.3281	0.6321	0.2776
P302	147.8	5.94	37		0.0721116	0.00765972	0.123182			P302	0.8241	0.8129	0.506	0.536	0.8856	0.8699	0.6695	0.907	0.7052	0.4924	0.8697	0.8121	0.3308	0.2244	0.8959	0.7312	0.856	0.8673	0.8652	0.945	0.9154	0.581	0.8762	0.5608	0.5215	0.4026	0.7396	0.7942	0.9211	0.5448	0.9325	0.537	0.6466	0.438	0.6374	0.1671	0.3372	0.5553	0.4844
P303	268.9	53.84	2.1		0.13242	0.0711373	0.00484861			P303	0.9082	0.8961	0.7422	0.8452	0.9385	0.9174	0.5972	0.8882	0.8697	0.6925	0.7989	0.6438	0.8299	0.7592	0.8185	0.9065	0.8927	0.8503	0.7449	0.9465	0.9333	0.9514	0.9278	0.9207	0.9554	0.9049	0.8857	0.9582	0.9238	0.8629	0.9501	0.9261	0.7862	0.8191	0.951	0.7511	0.8889	0.7296	0.9478
P304	21.89	8.83	10.62		0.00940737	0.0114896	0.0337368			P304	0.2764	0.9532	0.4975	0.5019	0.5752	0.4734	0.7476	0.5794	0.1894	0.8634	0.5724	0.905	0.6851	0.7877	0.6189	0.8964	0.4133	0.5139	0.9662	0.7958	0.6858	0.5629	0.5402	0.5338	0.618	0.6852	0.3454	0.3228	0.7068	0.4899	0.7492	0.7995	0.4971	0.7222	0.8417	0.7806	0.7786	0.5322	0.755
P305	59.94	8	108.73		0.0283566	0.0103896	0.366392			P305	0.9035	0.6298	0.7952	0.7707	0.9427	0.929	0.8956	0.9459	0.8425	0.4047	0.9236	0.9087	0.6385	0.5341	0.9386	0.2467	0.9194	0.9239	0.957	0.9725	0.9576	0.7901	0.938	0.7683	0.7603	0.5992	0.8582	0.8969	0.9605	0.772	0.9662	0.3445	0.8527	0.6291	0.2766	0.5634	0.5365	0.7884	0.5252
P306	11.25	16.57	73.33		0.00410857	0.0217467	0.246364			P306	0.8471	0.7649	0.7903	0.7684	0.9147	0.8943	0.8967	0.9257	0.7938	0.3361	0.8456	0.9112	0.4994	0.4347	0.8735	0.4839	0.8617	0.8427	0.9838	0.959	0.9369	0.6876	0.9152	0.6379	0.6433	0.3969	0.7484	0.8465	0.9412	0.7557	0.9497	0.1167	0.8795	0.4553	0.1406	0.4951	0.4498	0.7481	0.2896
P307	11.25	8.08	28.82		0.00410857	0.0104957	0.0954464			P307	0.6489	0.9012	0.5939	0.4909	0.7891	0.7386	0.872	0.8316	0.5502	0.7248	0.7571	0.9078	0.3657	0.5724	0.8128	0.7914	0.7108	0.7423	0.9792	0.8986	0.844	0.2273	0.7922	0.1663	0.1176	0.3659	0.5076	0.6204	0.8544	0.4528	0.8755	0.5864	0.7446	0.4405	0.6382	0.5484	0.5003	0.5806	0.4319
P308	70.07	9.94	2.7		0.0334014	0.0129606	0.00688299			P308	0.6787	0.9558	0.5103	0.5936	0.7468	0.6749	0.3966	0.5624	0.6189	0.8668	0.7376	0.9074	0.7841	0.7931	0.6356	0.9185	0.6447	0.6943	0.9155	0.7904	0.7024	0.8726	0.7069	0.8184	0.8885	0.8487	0.7629	0.8544	0.6992	0.6431	0.7686	0.8781	0.4188	0.849	0.9297	0.7935	0.7942	0.5441	0.9023
P309	320.7	7.12	8.11		0.158217	0.00922346	0.0252263			P309	0.8068	0.8748	0.6309	0.7302	0.8795	0.8538	0.643	0.8934	0.7743	0.6458	0.8555	0.6648	0.8237	0.6969	0.8827	0.9118	0.8395	0.8522	0.6652	0.9421	0.9109	0.8606	0.8696	0.8502	0.8696	0.862	0.8301	0.8509	0.9169	0.752	0.9289	0.8723	0.6419	0.8614	0.9169	0.6664	0.8143	0.6924	0.8894
P310	3.46	10.96	38.71		0.000229084	0.0143123	0.12898			P310	0.7387	0.8744	0.6731	0.6235	0.8641	0.8262	0.8928	0.8898	0.6543	0.6411	0.8011	0.9125	0.2352	0.4423	0.8517	0.7279	0.7757	0.7927	0.9869	0.9462	0.9053	0.4428	0.8702	0.3507	0.3606	0.173	0.6102	0.7418	0.9167	0.5974	0.9288	0.4823	0.8183	0.2704	0.5245	0.4353	0.3664	0.6537	0.2864
P311	64.2	7.6	3.64		0.0304781	0.00985957	0.0100702			P311	0.6587	0.9555	0.5364	0.5365	0.6611	0.5828	0.4664	0.5897	0.6047	0.8739	0.7276	0.9123	0.7802	0.8041	0.6282	0.9179	0.6272	0.6809	0.9206	0.7787	0.6595	0.8387	0.6162	0.8135	0.8586	0.846	0.7548	0.8016	0.6822	0.5904	0.7282	0.8659	0.3916	0.8465	0.9288	0.7931	0.7896	0.5684	0.8912
P312	76.43	7.93	13.47		0.0365687	0.0102969	0.0434001			P312	0.5768	0.9192	0.1698	0.2488	0.7429	0.6813	0.5574	0.7614	0.3132	0.7743	0.7179	0.8433	0.6092	0.6493	0.7601	0.8563	0.6533	0.696	0.914	0.8764	0.8098	0.5766	0.7217	0.5656	0.6199	0.682	0.437	0.5372	0.8225	0.3061	0.8482	0.7502	0.2496	0.6975	0.8293	0.6296	0.6179	0.2271	0.7447
P313	224.1	16.93	1.86		0.11011	0.0222238	0.00403486			P313	0.8719	0.8901	0.6453	0.7916	0.9143	0.8832	0.4135	0.8341	0.8207	0.674	0.8204	0.7628	0.8227	0.7054	0.7815	0.9183	0.8474	0.8056	0.7666	0.9182	0.9052	0.9387	0.8982	0.8981	0.9447	0.8834	0.8443	0.9454	0.8903	0.8166	0.9306	0.9141	0.6959	0.8666	0.9446	0.693	0.8646	0.6574	0.9385
P314	337.3	195.03	29.59		0.166484	0.258244	0.0980572			P314	0.9204	0.8456	0.792	0.8199	0.9556	0.945	0.8312	0.9554	0.8711	0.6558	0.8872	0.6606	0.7284	0.6922	0.9169	0.8254	0.928	0.9113	0.7869	0.9787	0.9672	0.8373	0.9519	0.8115	0.8143	0.7783	0.869	0.9201	0.9694	0.8233	0.9738	0.8101	0.8628	0.7248	0.8346	0.6857	0.7714	0.7766	0.8124
P315	196.8	14.76	40.66		0.0965139	0.0193481	0.135591			P315	0.8345	0.7811	0.5676	0.6255	0.9077	0.8856	0.6714	0.9073	0.732	0.3779	0.844	0.7615	0.3802	0.2312	0.8657	0.702	0.8503	0.8408	0.8308	0.9556	0.9317	0.6618	0.9001	0.608	0.6138	0.3722	0.7313	0.8339	0.9363	0.6326	0.9455	0.5381	0.7148	0.401	0.6124	0.195	0.379	0.5734	0.4878
P316	232.2	10.08	2.62		0.114143	0.0131461	0.00661174			P316	0.8508	0.8872	0.6219	0.7721	0.8931	0.861	0.4744	0.826	0.8025	0.6651	0.863	0.767	0.8497	0.7014	0.8302	0.9293	0.8394	0.852	0.7485	0.9167	0.8826	0.9246	0.8764	0.8889	0.9315	0.893	0.8703	0.928	0.8804	0.798	0.909	0.9058	0.6693	0.8902	0.9437	0.6786	0.8532	0.6983	0.929
P317	17.85	31.17	41.73		0.00739542	0.0410948	0.139219			P317	0.7783	0.8619	0.6948	0.6558	0.8764	0.8467	0.8361	0.8759	0.6834	0.6118	0.6858	0.8633	0.2005	0.428	0.7686	0.6618	0.7994	0.7528	0.9765	0.9406	0.9086	0.547	0.8662	0.4749	0.4827	0.1594	0.6351	0.7774	0.9147	0.6351	0.927	0.4703	0.8163	0.0457	0.5226	0.427	0.3646	0.6074	0.3197
P318	15.42	12.72	108.52		0.00618526	0.0166446	0.36568			P318	0.8929	0.6528	0.8413	0.8276	0.9403	0.926	0.9311	0.9422	0.848	0.4354	0.904	0.9264	0.6501	0.5728	0.9194	0.2635	0.9031	0.9037	0.9835	0.9713	0.9558	0.7811	0.9353	0.7463	0.7501	0.5735	0.834	0.8925	0.9588	0.8191	0.9647	0.3638	0.9073	0.6162	0.223	0.6167	0.596	0.825	0.5022
P319	33.43	83.9	118.25		0.0151544	0.110973	0.398671			P319	0.9207	0.645	0.8615	0.8517	0.9558	0.9452	0.9177	0.9556	0.8716	0.5327	0.8876	0.8696	0.6826	0.6511	0.9172	0.2587	0.9283	0.9116	0.9764	0.9787	0.9673	0.838	0.9521	0.8122	0.815	0.6693	0.8695	0.9204	0.9695	0.8454	0.9739	0.5005	0.9124	0.6252	0.4248	0.6849	0.6742	0.8292	0.6315
P320	115.8	13.99	64.19		0.0561753	0.0183277	0.215373			P320	0.8565	0.7449	0.6249	0.6751	0.9199	0.9008	0.7213	0.9196	0.7675	0.2778	0.8673	0.8424	0.4646	0.1994	0.8868	0.5398	0.8701	0.8654	0.9081	0.9615	0.9408	0.7066	0.9133	0.66	0.665	0.4015	0.7711	0.8559	0.9447	0.6813	0.9527	0.2214	0.7526	0.4593	0.3443	0.2699	0.3268	0.6334	0.3329
P321	35.16	10.93	5.32		0.0160159	0.0142725	0.0157665			P321	0.4266	0.9637	0.5887	0.6267	0.4961	0.3753	0.6026	0.4941	0.3961	0.8848	0.5312	0.9199	0.7346	0.821	0.4996	0.9127	0.3151	0.431	0.9517	0.7577	0.6273	0.77	0.4546	0.699	0.7989	0.7773	0.5862	0.6866	0.6522	0.6175	0.7025	0.8437	0.5342	0.7848	0.8934	0.829	0.8364	0.6057	0.8521
P322	42.33	11.1	176.97		0.0195867	0.0144978	0.597769			P322	0.9341	0.4272	0.8763	0.8685	0.9633	0.9545	0.9381	0.9631	0.8933	0.5982	0.9433	0.9315	0.758	0.6987	0.9534	0.2322	0.9413	0.9439	0.9746	0.9823	0.9728	0.8654	0.9602	0.844	0.8463	0.7331	0.9013	0.9339	0.9746	0.8633	0.9783	0.5797	0.9194	0.7477	0.5246	0.7255	0.7191	0.8694	0.6939
P323	73.23	11.18	17		0.0349751	0.0146038	0.0553691			P323	0.6035	0.91	0.1703	0.1569	0.7789	0.7259	0.5764	0.778	0.3578	0.7375	0.707	0.8419	0.5193	0.5922	0.7447	0.8257	0.6466	0.686	0.9196	0.8937	0.8365	0.4906	0.7606	0.4399	0.5409	0.5974	0.4293	0.6019	0.8474	0.2149	0.8694	0.7107	0.3765	0.6209	0.7796	0.5928	0.5657	0.1482	0.6909
P324	113.8	7.83	23.34		0.0551793	0.0101644	0.0768657			P324	0.73	0.8713	0.2739	0.3378	0.8368	0.7977	0.5341	0.8487	0.5599	0.6443	0.8059	0.8216	0.4841	0.4474	0.8391	0.8015	0.777	0.7978	0.8853	0.9215	0.8793	0.402	0.8234	0.3976	0.4485	0.5567	0.6149	0.7062	0.8874	0.3504	0.9037	0.6556	0.4957	0.5816	0.744	0.4164	0.5005	0.3615	0.6279
P325	56.67	19.95	77.07		0.0267281	0.0262259	0.259045			P325	0.8666	0.7339	0.7331	0.7091	0.9256	0.9078	0.8299	0.9253	0.784	0.257	0.8487	0.8783	0.4637	0.3984	0.8667	0.417	0.8793	0.8513	0.9539	0.9642	0.945	0.7274	0.9195	0.6841	0.6888	0.4438	0.7805	0.8661	0.9487	0.7039	0.9561	0.1489	0.8161	0.4586	0.1721	0.4563	0.4084	0.675	0.3802
P326	5.21	18.09	39.06		0.0011006	0.023761	0.130166			P326	0.7508	0.8736	0.6861	0.6406	0.8677	0.8324	0.8455	0.8917	0.6711	0.6331	0.7418	0.8971	0.1832	0.4484	0.7899	0.7061	0.7799	0.7291	0.9857	0.9443	0.9061	0.4749	0.8734	0.389	0.3983	0.1638	0.5801	0.7537	0.9168	0.6165	0.9281	0.4924	0.8238	0.2119	0.5268	0.448	0.3846	0.6028	0.3091
P327	13.52	7.82	60.45		0.00523904	0.0101511	0.202692			P327	0.8229	0.8015	0.7566	0.7109	0.8936	0.8681	0.9177	0.9097	0.7568	0.4546	0.8662	0.9202	0.4544	0.3506	0.8944	0.5866	0.853	0.8638	0.9808	0.9488	0.9213	0.6101	0.8886	0.5746	0.5547	0.3048	0.7432	0.8084	0.9265	0.6941	0.9372	0.1788	0.8486	0.4041	0.2875	0.3963	0.3217	0.7461	0.1213
P328	45.73	7.59	13.94		0.0212799	0.00984631	0.0449937			P328	0.5091	0.9318	0.2999	0.2567	0.6951	0.6221	0.6886	0.7252	0.201	0.8096	0.6847	0.871	0.5684	0.7042	0.73	0.8557	0.6004	0.6553	0.9438	0.8534	0.7745	0.4997	0.67	0.4987	0.5568	0.6495	0.3253	0.4512	0.7896	0.2394	0.82	0.7317	0.422	0.6694	0.8175	0.6876	0.6628	0.3482	0.7208
P329	95.77	2.8	47.05		0.0462002	0.00349856	0.157258			P329	0.85	0.8092	0.5479	0.5646	0.8963	0.8944	0.7576	0.9299	0.7355	0.4824	0.8915	0.8651	0.372	0.1958	0.9176	0.6641	0.8804	0.8902	0.9133	0.9543	0.9289	0.601	0.8862	0.5964	0.5394	0.2847	0.7678	0.7981	0.9408	0.5744	0.9338	0.3946	0.6673	0.3705	0.5233	0.1507	0.0792	0.5892	0.3008
P330	27.49	60.58	11.79		0.0121962	0.0800692	0.0377039			P330	0.6798	0.9501	0.6396	0.6651	0.8214	0.7786	0.7499	0.8207	0.5267	0.8538	0.5462	0.7982	0.6412	0.7975	0.6659	0.8534	0.7103	0.643	0.9656	0.9142	0.8679	0.7244	0.8067	0.68	0.7466	0.722	0.5534	0.6786	0.8768	0.66	0.8946	0.8203	0.7122	0.595	0.8489	0.807	0.8094	0.5556	0.8049
P331	34.93	8.43	37.32		0.0159014	0.0109595	0.124267			P331	0.7391	0.864	0.5909	0.5098	0.8464	0.8096	0.8301	0.8516	0.578	0.622	0.8103	0.8931	0.1442	0.4128	0.8421	0.7135	0.7835	0.8029	0.9604	0.9262	0.8864	0.4373	0.8338	0.3826	0.3575	0.1911	0.6295	0.7236	0.894	0.4793	0.9093	0.4346	0.7198	0.2578	0.5586	0.3826	0.3023	0.5797	0.3219
P332	45.7	16.83	239.55		0.0212649	0.0220913	0.809955			P332	0.9512	0.2366	0.9053	0.9001	0.9728	0.9663	0.9424	0.9727	0.921	0.6844	0.9486	0.9355	0.8081	0.769	0.9562	0.4092	0.9559	0.949	0.9776	0.9869	0.9799	0.9003	0.9706	0.8845	0.8862	0.7966	0.9197	0.951	0.9812	0.8964	0.9839	0.6888	0.9378	0.8006	0.6463	0.7902	0.7885	0.8905	0.7734
P333	349.7	49.44	23.47		0.172659	0.0653064	0.0773065			P333	0.868	0.8389	0.6551	0.7013	0.9264	0.9087	0.7201	0.9261	0.7862	0.5687	0.8129	0.5382	0.6453	0.6026	0.8623	0.8086	0.8806	0.8528	0.7013	0.9646	0.9456	0.7303	0.9203	0.702	0.7384	0.7243	0.7828	0.8675	0.9492	0.707	0.9565	0.7791	0.7725	0.6436	0.8151	0.59	0.7163	0.6295	0.7781
P334	437.8	21.5	123.37		0.216534	0.02828	0.416031			P334	0.937	0.5605	0.8355	0.8575	0.9649	0.9565	0.8665	0.9647	0.898	0.3949	0.924	0.696	0.7412	0.6106	0.9343	0.3498	0.943	0.9298	0.7523	0.9831	0.974	0.8713	0.962	0.8509	0.8531	0.7374	0.8964	0.9368	0.9758	0.8602	0.9793	0.5982	0.8915	0.733	0.5432	0.6313	0.7047	0.8233	0.7074
P335	59.22	16.62	36.34		0.027998	0.021813	0.120944			P335	0.7563	0.8573	0.5257	0.461	0.8641	0.8315	0.7133	0.8636	0.6053	0.5876	0.7607	0.8574	0.0989	0.3774	0.7885	0.6865	0.7795	0.7504	0.9409	0.9347	0.8995	0.502	0.8529	0.4228	0.4313	0.2346	0.5989	0.7554	0.9062	0.459	0.9198	0.4829	0.6648	0.2647	0.5794	0.3745	0.2967	0.4484	0.4037
P336	34.29	20.07	2.99		0.0155827	0.0263849	0.00786627			P336	0.6432	0.9716	0.698	0.7392	0.7098	0.6329	0.4837	0.5325	0.5776	0.8993	0.4691	0.9133	0.7128	0.8555	0.2415	0.9055	0.5568	0.3973	0.953	0.7761	0.6565	0.8595	0.6665	0.7919	0.8772	0.8066	0.6383	0.8338	0.6786	0.733	0.7285	0.88	0.6853	0.7632	0.9174	0.8691	0.8834	0.5777	0.8958
P337	13.38	28.32	38.16		0.00516932	0.0373179	0.127115			P337	0.7547	0.8742	0.6824	0.639	0.8632	0.8304	0.8344	0.8746	0.6676	0.6425	0.6522	0.8699	0.1439	0.4716	0.7499	0.6864	0.778	0.7265	0.9794	0.9342	0.8988	0.4986	0.8573	0.4189	0.4274	0.2174	0.5962	0.7537	0.9056	0.6163	0.9192	0.5125	0.8129	0.1378	0.551	0.4719	0.4164	0.5877	0.356
P338	259.1	5.27	48.28		0.12754	0.00677183	0.161428			P338	0.8817	0.7487	0.662	0.6816	0.9215	0.9137	0.7714	0.939	0.7994	0.2904	0.9099	0.7438	0.53	0.2423	0.9295	0.6956	0.9033	0.9097	0.7851	0.9623	0.942	0.7125	0.9151	0.6994	0.6716	0.473	0.8214	0.8587	0.9468	0.6876	0.9537	0.5059	0.7575	0.5222	0.5969	0.1989	0.3402	0.6904	0.4567
P339	811.1	48.89	98.44		0.40244	0.0645775	0.331502			P339	0.9479	0.6875	0.8638	0.8821	0.9709	0.964	0.8895	0.9708	0.9156	0.4993	0.9261	0.4088	0.7827	0.6777	0.9456	0.584	0.9529	0.9419	0.5215	0.986	0.9785	0.8935	0.9685	0.8766	0.8784	0.7827	0.9142	0.9477	0.9799	0.8843	0.9828	0.6674	0.9102	0.7537	0.622	0.6948	0.7556	0.8537	0.7578
P340	77.46	26.85	3.71		0.0370817	0.0353699	0.0103075			P340	0.7294	0.9503	0.5357	0.6484	0.7834	0.7324	0.331	0.7185	0.67	0.8442	0.469	0.856	0.6878	0.7739	0.4753	0.8738	0.6783	0.5733	0.9116	0.8652	0.7926	0.8719	0.7556	0.8174	0.8853	0.8225	0.7114	0.8579	0.8064	0.6872	0.8344	0.8773	0.4772	0.7345	0.9176	0.7843	0.8026	0.418	0.8988
P341	143.2	5.65	8.95		0.0698207	0.00727541	0.0280745			P341	0.6727	0.9031	0.3763	0.5294	0.7793	0.7558	0.4076	0.8279	0.6058	0.737	0.778	0.817	0.7498	0.5913	0.8183	0.8967	0.7351	0.7651	0.8439	0.8939	0.8368	0.7599	0.7611	0.7645	0.7815	0.8059	0.712	0.7074	0.8477	0.5691	0.8697	0.834	0.3181	0.8095	0.8945	0.5684	0.7314	0.5029	0.8483
P342	190.6	35.72	56.89		0.0934263	0.0471245	0.190622			P342	0.8744	0.7403	0.6717	0.7156	0.9299	0.9131	0.7336	0.9296	0.7965	0.2972	0.8219	0.7455	0.4761	0.2229	0.8689	0.5923	0.8863	0.8599	0.8553	0.9663	0.9482	0.7432	0.9241	0.7024	0.7068	0.476	0.7932	0.8739	0.9516	0.721	0.9586	0.4228	0.7834	0.406	0.505	0.2642	0.4108	0.6473	0.416
P343	86.34	34.87	38.06		0.041504	0.0459981	0.126776			P343	0.8058	0.8432	0.529	0.5605	0.8917	0.8657	0.6821	0.8913	0.6855	0.5657	0.7247	0.8014	0.1903	0.3625	0.7973	0.6681	0.8243	0.7835	0.9224	0.9479	0.9199	0.6031	0.8828	0.54	0.5468	0.3335	0.6804	0.805	0.9252	0.5689	0.9361	0.5249	0.6653	0.1895	0.6065	0.3594	0.3434	0.4549	0.4664
P344	5.54	5.87	1		0.00126494	0.00756695	0.00111891			P344	0.7609	0.9908	0.9085	0.9086	0.7098	0.6541	0.8872	0.5729	0.8524	0.9751	0.8313	0.9827	0.9426	0.9613	0.7709	0.9811	0.7357	0.7855	0.9942	0.4475	0.5694	0.9125	0.7377	0.899	0.929	0.9427	0.8547	0.9254	0.4295	0.9047	0.7588	0.9625	0.891	0.9494	0.967	0.9592	0.9775	0.9148	0.9485
P345	73.98	6.06	58.4		0.0353486	0.00781874	0.195741			P345	0.8493	0.7798	0.6414	0.6058	0.9029	0.8886	0.815	0.9201	0.7477	0.4025	0.8865	0.8812	0.4219	0.2358	0.9097	0.5779	0.8763	0.8852	0.9352	0.9533	0.9282	0.6441	0.8949	0.6242	0.5935	0.3466	0.7761	0.8251	0.933	0.6133	0.9427	0.2204	0.7186	0.418	0.3796	0.2825	0.1832	0.6325	0.215
P346	2011	20.51	22.1		1	0.026968	0.0726613			P346	0.9622	0.905	0.9011	0.9144	0.9789	0.9738	0.9198	0.9788	0.9387	0.8364	0.9554	0.5326	0.8959	0.868	0.9613	0.9178	0.9658	0.9578	0.5736	0.9899	0.9844	0.9262	0.9772	0.9184	0.9275	0.9138	0.9377	0.962	0.9854	0.916	0.9875	0.9206	0.9348	0.9049	0.93	0.8668	0.9088	0.8938	0.9272
P347	21.71	2.66	17.74		0.00931773	0.00331303	0.0578781			P347	0.5966	0.935	0.4813	0.2513	0.7032	0.7098	0.8515	0.8112	0.3743	0.8237	0.7505	0.9052	0.5936	0.726	0.8013	0.8663	0.6844	0.7298	0.9674	0.8708	0.7986	0.2882	0.6736	0.3804	0.3717	0.5937	0.4073	0.4075	0.8346	0.2368	0.8057	0.7345	0.6106	0.6415	0.7898	0.7107	0.6468	0.4679	0.672
P348	10.56	5.66	47.26		0.00376494	0.00728866	0.15797			P348	0.7924	0.8442	0.7266	0.6478	0.8627	0.8466	0.9205	0.9113	0.7215	0.5773	0.8495	0.9213	0.3582	0.3432	0.8923	0.6796	0.8322	0.8454	0.9817	0.934	0.8985	0.4969	0.8662	0.4791	0.4255	0.1612	0.6936	0.7545	0.9066	0.6253	0.9189	0.3635	0.8205	0.3004	0.4415	0.3064	0.1818	0.7145	0.126
P349	384.2	3.12	71.88		0.189841	0.00392262	0.241447			P349	0.926	0.6959	0.7766	0.7903	0.9495	0.948	0.8492	0.965	0.87	0.2201	0.9434	0.6934	0.6811	0.4493	0.9575	0.6117	0.9405	0.9441	0.7204	0.9772	0.965	0.8083	0.9447	0.8018	0.7791	0.6462	0.8841	0.904	0.9706	0.7949	0.9685	0.4132	0.8398	0.6712	0.4903	0.4634	0.5516	0.7929	0.579
P350	5.26	13.03	1.23		0.0011255	0.0170555	0.00189876			P350	0.6581	0.9901	0.8546	0.9108	0.7698	0.6458	0.7724	0.4853	0.7671	0.9498	0.6596	0.9651	0.8843	0.9291	0.5376	0.9619	0.5455	0.5672	0.993	0.6468	0.6905	0.9144	0.7873	0.8301	0.9293	0.8843	0.7068	0.9266	0.6129	0.9073	0.8165	0.9509	0.8957	0.8979	0.939	0.9458	0.9754	0.8281	0.9292
P351	15.68	6.31	1		0.00631474	0.00815004	0.00111891			P351	0.713	0.9859	0.8567	0.8566	0.6675	0.5963	0.8234	0.3311	0.7688	0.961	0.7937	0.9729	0.9102	0.9394	0.6517	0.9705	0.6685	0.7409	0.9836	0.4277	0.5358	0.8913	0.582	0.8742	0.9098	0.9102	0.8212	0.8764	0.3751	0.8516	0.6965	0.9413	0.8238	0.9208	0.9581	0.936	0.9524	0.8666	0.9323
P352	61.59	25.26	41.83		0.0291783	0.0332628	0.139559			P352	0.794	0.841	0.5852	0.5353	0.8851	0.8576	0.7359	0.8847	0.6663	0.5513	0.728	0.8425	0.1411	0.3314	0.785	0.6307	0.8136	0.7703	0.9418	0.9448	0.915	0.579	0.8756	0.5121	0.5193	0.1915	0.6609	0.7932	0.9207	0.5427	0.9322	0.4427	0.7068	0.1282	0.5409	0.3271	0.2448	0.4903	0.3577
P353	5.27	7.06	7.88		0.00113048	0.00914395	0.0244465			P353	0.1656	0.9692	0.6807	0.671	0.4376	0.3153	0.8265	0.6549	0.4849	0.9132	0.5444	0.9396	0.7999	0.8651	0.6591	0.9342	0.3343	0.4628	0.9821	0.7626	0.6006	0.6532	0.4876	0.6477	0.7016	0.7999	0.493	0.4612	0.6496	0.6622	0.694	0.8693	0.5849	0.8235	0.885	0.8575	0.8629	0.7027	0.8205
P354	46.24	5.81	14.59		0.0215339	0.00748744	0.0471976			P354	0.5529	0.9297	0.299	0.2125	0.6955	0.6623	0.7105	0.7629	0.2536	0.8094	0.7145	0.8752	0.5699	0.7038	0.7613	0.8555	0.6403	0.6896	0.9433	0.8536	0.7748	0.4688	0.6704	0.5011	0.5302	0.6508	0.3706	0.4519	0.7898	0.1939	0.8202	0.7326	0.4183	0.6705	0.8182	0.6872	0.6465	0.3474	0.7219
P355	225.7	1.87	10.43		0.110906	0.00226611	0.0330926			P355	0.801	0.8671	0.5245	0.6315	0.8632	0.8616	0.6005	0.9111	0.704	0.6342	0.8625	0.7455	0.7887	0.6458	0.8962	0.9036	0.8434	0.8589	0.7611	0.9444	0.9088	0.7982	0.849	0.8114	0.8101	0.8349	0.7792	0.7444	0.9256	0.6622	0.9063	0.853	0.5433	0.8361	0.9051	0.6068	0.7486	0.6108	0.869
P356	423.7	12.32	37.34		0.209512	0.0161146	0.124335			P356	0.8811	0.7979	0.6893	0.7309	0.9337	0.9178	0.774	0.9334	0.8074	0.4662	0.8956	0.5901	0.5623	0.4719	0.9124	0.7695	0.8924	0.895	0.6389	0.9681	0.951	0.757	0.9282	0.7184	0.7225	0.5969	0.8177	0.8806	0.9542	0.736	0.9608	0.6718	0.7951	0.6099	0.7182	0.4543	0.5851	0.703	0.6549
P357	364.4	9.45	66.94		0.17998	0.0123112	0.224697			P357	0.9012	0.7056	0.7423	0.7742	0.9443	0.931	0.8202	0.9441	0.8417	0.2216	0.921	0.6886	0.6423	0.3945	0.9355	0.6183	0.9167	0.9211	0.7312	0.9732	0.9588	0.7961	0.9398	0.7692	0.7671	0.6041	0.857	0.8998	0.9616	0.7784	0.9671	0.413	0.828	0.633	0.4972	0.4156	0.532	0.7607	0.5362
P358	6.17	3.74	46.43		0.00157869	0.00474425	0.155155			P358	0.8147	0.8511	0.745	0.6606	0.8719	0.8702	0.9396	0.9371	0.7432	0.5962	0.8699	0.9278	0.3724	0.3725	0.9158	0.6939	0.8566	0.867	0.985	0.9459	0.9135	0.496	0.8761	0.4956	0.4173	0.1741	0.7132	0.7598	0.932	0.6394	0.9278	0.3919	0.832	0.3134	0.4651	0.3373	0.1966	0.7324	0.165
P359	87.48	18.17	8.26		0.0420717	0.023867	0.0257349			P359	0.5461	0.9313	0.3197	0.506	0.7468	0.6862	0.3087	0.7459	0.5048	0.7895	0.5548	0.8405	0.6412	0.6873	0.5877	0.8653	0.5893	0.5097	0.9025	0.8783	0.8128	0.7576	0.726	0.7042	0.7808	0.744	0.5553	0.6984	0.8253	0.5496	0.8505	0.8238	0.2462	0.723	0.8718	0.6952	0.7285	0.2702	0.8329
P360	34.82	4.95	73.54		0.0158466	0.00634776	0.247076			P360	0.8721	0.7518	0.7696	0.7149	0.9138	0.907	0.9081	0.9347	0.7821	0.3266	0.9035	0.916	0.5129	0.4168	0.9246	0.4895	0.8957	0.903	0.967	0.9586	0.9363	0.6842	0.9067	0.6727	0.6394	0.4258	0.8065	0.8449	0.9433	0.7014	0.9491	0.0541	0.8333	0.4831	0.1824	0.4564	0.3807	0.7604	0.3115
P361	122.9	6.69	15.14		0.0597112	0.00865362	0.0490625			P361	0.6907	0.8926	0.1478	0.3315	0.8024	0.7666	0.4459	0.832	0.4885	0.7063	0.7852	0.8078	0.6328	0.5437	0.8227	0.8551	0.7473	0.7739	0.8701	0.905	0.8538	0.6004	0.7861	0.6046	0.6359	0.6969	0.5571	0.6442	0.8636	0.3777	0.8833	0.7559	0.3893	0.7098	0.8291	0.5181	0.6291	0.3047	0.7523
P362	5.98	5.21	165.32		0.00148406	0.00669231	0.558268			P362	0.9415	0.4779	0.9082	0.8885	0.9627	0.9585	0.9748	0.9778	0.9169	0.6126	0.9545	0.9528	0.7848	0.7204	0.97	0.2251	0.9535	0.9553	0.991	0.9839	0.9733	0.8539	0.9639	0.8454	0.8327	0.7385	0.9087	0.931	0.9769	0.8831	0.9794	0.5803	0.9431	0.7601	0.4958	0.7411	0.7272	0.9027	0.6747
P363	227.5	15.64	18.2		0.111803	0.0205143	0.0594378			P363	0.783	0.8397	0.433	0.5089	0.879	0.85	0.5627	0.8785	0.6485	0.5309	0.7927	0.703	0.6211	0.5232	0.8188	0.8312	0.8037	0.7854	0.7791	0.9418	0.9105	0.6731	0.869	0.6382	0.6942	0.6838	0.6428	0.7821	0.9165	0.5299	0.9285	0.7644	0.626	0.6857	0.8111	0.5024	0.6748	0.4359	0.7601
P364	6.94	1.99	3.96		0.00196215	0.00242514	0.0111552			P364	0.6265	0.9857	0.8571	0.835	0.3303	0.4597	0.8657	0.6985	0.7694	0.9611	0.7365	0.973	0.9104	0.9396	0.6892	0.9705	0.5872	0.665	0.9796	0.6495	0.3982	0.8172	0.3813	0.8423	0.8399	0.9104	0.7731	0.6669	0.5777	0.8318	0.2865	0.9415	0.7833	0.921	0.9485	0.9362	0.922	0.8669	0.9196
P365	173.9	48.67	192.12		0.0851096	0.064286	0.649137			P365	0.9479	0.3498	0.8638	0.8821	0.9709	0.964	0.8895	0.9708	0.9156	0.563	0.9261	0.8369	0.7827	0.6777	0.9456	0.3394	0.9529	0.9419	0.921	0.986	0.9785	0.8935	0.9685	0.8766	0.8784	0.7827	0.9142	0.9477	0.9799	0.8843	0.9828	0.6674	0.9102	0.7537	0.622	0.6948	0.7556	0.8537	0.7578
P366	111.4	15.33	8.42		0.0539841	0.0201034	0.0262774			P366	0.5854	0.9197	0.2955	0.5323	0.7688	0.7134	0.231	0.7679	0.5353	0.7565	0.6346	0.8254	0.6774	0.6353	0.67	0.8739	0.6249	0.6036	0.8784	0.8888	0.829	0.7671	0.7497	0.7162	0.7884	0.751	0.5812	0.7157	0.8404	0.5728	0.8635	0.8267	0.3015	0.7504	0.8732	0.6415	0.7357	0.3602	0.8362
[truncated: 327 more columns]

## Sheet: VB_macro
Sub Makro1()
'
' Makro1 Makro
'
Sheets("Arkusz1").Select
Columns("A:C").Select
Selection.Copy
Sheets("Arkusz2").Select
Columns("A:C").Select
Selection.PasteSpecial Paste:=xlPasteValues, Operation:=xlNone, SkipBlanks _
:=False, Transpose:=False
Range("H2").Select
Application.CutCopyMode = False
Selection.Copy
Sheets("Arkusz3").Select
Range("A1").Select
Selection.PasteSpecial Paste:=xlPasteValues, Operation:=xlNone, SkipBlanks _
:=False, Transpose:=False
Sheets("Arkusz1").Select
Application.CutCopyMode = False
Selection.Delete Shift:=xlToLeft
Selection.Copy
Sheets("Arkusz2").Select
Columns("A:C").Select
Selection.PasteSpecial Paste:=xlPasteValues, Operation:=xlNone, SkipBlanks _
:=False, Transpose:=False
Range("H2").Select
Application.CutCopyMode = False
Selection.Copy
Sheets("Arkusz3").Select
Range("A2").Select
Selection.PasteSpecial Paste:=xlPasteValues, Operation:=xlNone, SkipBlanks _
:=False, Transpose:=False
Sheets("Arkusz1").Select
Application.CutCopyMode = False
Selection.Delete Shift:=xlToLeft
Selection.Copy
Sheets("Arkusz2").Select
Columns("A:C").Select
Selection.PasteSpecial Paste:=xlPasteValues, Operation:=xlNone, SkipBlanks _
:=False, Transpose:=False
Range("H2").Select
Application.CutCopyMode = False
Selection.Copy
Sheets("Arkusz3").Select
Range("A3").Select
Selection.PasteSpecial Paste:=xlPasteValues, Operation:=xlNone, SkipBlanks _
:=False, Transpose:=False
Sheets("Arkusz1").Select
Application.CutCopyMode = False
Selection.Delete Shift:=xlToLeft
Selection.Copy
Sheets("Arkusz2").Select
Columns("A:C").Select
Selection.PasteSpecial Paste:=xlPasteValues, Operation:=xlNone, SkipBlanks _
:=False, Transpose:=False
Range("H2").Select
Application.CutCopyMode = False
Selection.Copy
Sheets("Arkusz3").Select
Range("A4").Select
Selection.PasteSpecial Paste:=xlPasteValues, Operation:=xlNone, SkipBlanks _
:=False, Transpose:=False
Sheets("Arkusz1").Select
Application.CutCopyMode = False
Selection.Delete Shift:=xlToLeft
Selection.Copy
Sheets("Arkusz2").Select
Columns("A:C").Select
Selection.PasteSpecial Paste:=xlPasteValues, Operation:=xlNone, SkipBlanks _
:=False, Transpose:=False
Range("H2").Select
Application.CutCopyMode = False
Selection.Copy
Sheets("Arkusz3").Select
Range("A5").Select
Selection.PasteSpecial Paste:=xlPasteValues, Operation:=xlNone, SkipBlanks _
:=False, Transpose:=False
Sheets("Arkusz1").Select
Application.CutCopyMode = False
Selection.Delete Shift:=xlToLeft
Selection.Copy
Sheets("Arkusz2").Select
Columns("A:C").Select
Selection.PasteSpecial Paste:=xlPasteValues, Operation:=xlNone, SkipBlanks _
:=False, Transpose:=False
Range("H2").Select
Application.CutCopyMode = False
Selection.Copy
Sheets("Arkusz3").Select
Range("A6").Select
Selection.PasteSpecial Paste:=xlPasteValues, Operation:=xlNone, SkipBlanks _
:=False, Transpose:=False
Sheets("Arkusz1").Select
Application.CutCopyMode = False
Selection.Delete Shift:=xlToLeft
Selection.Copy
Sheets("Arkusz2").Select
Columns("A:C").Select
Selection.PasteSpecial Paste:=xlPasteValues, Operation:=xlNone, SkipBlanks _
:=False, Transpose:=False
Range("H2").Select
Application.CutCopyMode = False
Selection.Copy
Sheets("Arkusz3").Select
Range("A7").Select
Selection.PasteSpecial Paste:=xlPasteValues, Operation:=xlNone, SkipBlanks _
:=False, Transpose:=False
Sheets("Arkusz1").Select
Application.CutCopyMode = False
Selection.Delete Shift:=xlToLeft
Selection.Copy
Sheets("Arkusz2").Select
Columns("A:C").Select
Selection.PasteSpecial Paste:=xlPasteValues, Operation:=xlNone, SkipBlanks _
:=False, Transpose:=False
Range("H2").Select
Application.CutCopyMode = False
Selection.Copy
Sheets("Arkusz3").Select
Range("A8").Select
Selection.PasteSpecial Paste:=xlPasteValues, Operation:=xlNone, SkipBlanks _
:=False, Transpose:=False
Sheets("Arkusz1").Select
Application.CutCopyMode = False
Selection.Delete Shift:=xlToLeft
Selection.Copy
Sheets("Arkusz2").Select
Columns("A:C").Select
Selection.PasteSpecial Paste:=xlPasteValues, Operation:=xlNone, SkipBlanks _
:=False, Transpose:=False
Range("H2").Select
Application.CutCopyMode = False
Selection.Copy
Sheets("Arkusz3").Select
Range("A9").Select
Selection.PasteSpecial Paste:=xlPasteValues, Operation:=xlNone, SkipBlanks _
:=False, Transpose:=False
Sheets("Arkusz1").Select
Application.CutCopyMode = False
Selection.Delete Shift:=xlToLeft
Selection.Copy
Sheets("Arkusz2").Select
Columns("A:C").Select
Selection.PasteSpecial Paste:=xlPasteValues, Operation:=xlNone, SkipBlanks _
:=False, Transpose:=False
Range("H2").Select
Application.CutCopyMode = False
Selection.Copy
Sheets("Arkusz3").Select
Range("A10").Select
Selection.PasteSpecial Paste:=xlPasteValues, Operation:=xlNone, SkipBlanks _
:=False, Transpose:=False
Sheets("Arkusz1").Select
Application.CutCopyMode = False
Selection.Delete Shift:=xlToLeft
Selection.Copy
Sheets("Arkusz2").Select
Columns("A:C").Select
Selection.PasteSpecial Paste:=xlPasteValues, Operation:=xlNone, SkipBlanks _
:=False, Transpose:=False
Range("H2").Select
Application.CutCopyMode = False
Selection.Copy
Sheets("Arkusz3").Select
Range("A11").Select
Selection.PasteSpecial Paste:=xlPasteValues, Operation:=xlNone, SkipBlanks _
:=False, Transpose:=False
Sheets("Arkusz1").Select
Application.CutCopyMode = False
Selection.Delete Shift:=xlToLeft
Selection.Copy
Sheets("Arkusz2").Select
Columns("A:C").Select
Selection.PasteSpecial Paste:=xlPasteValues, Operation:=xlNone, SkipBlanks _
:=False, Transpose:=False
Range("H2").Select
Application.CutCopyMode = False
Selection.Copy
Sheets("Arkusz3").Select
Range("A12").Select
Selection.PasteSpecial Paste:=xlPasteValues, Operation:=xlNone, SkipBlanks _
:=False, Transpose:=False
Sheets("Arkusz1").Select
Application.CutCopyMode = False
Selection.Delete Shift:=xlToLeft
Selection.Copy
Sheets("Arkusz2").Select
Columns("A:C").Select
Selection.PasteSpecial Paste:=xlPasteValues, Operation:=xlNone, SkipBlanks _
:=False, Transpose:=False
Range("H2").Select
Application.CutCopyMode = False
Selection.Copy
Sheets("Arkusz3").Select
Range("A13").Select
Selection.PasteSpecial Paste:=xlPasteValues, Operation:=xlNone, SkipBlanks _
:=False, Transpose:=False
Sheets("Arkusz1").Select
Application.CutCopyMode = False
Selection.Delete Shift:=xlToLeft
Selection.Copy
Sheets("Arkusz2").Select
Columns("A:C").Select
Selection.PasteSpecial Paste:=xlPasteValues, Operation:=xlNone, SkipBlanks _
:=False, Transpose:=False
Range("H2").Select
Application.CutCopyMode = False
Selection.Copy
Sheets("Arkusz3").Select
Range("A14").Select
Selection.PasteSpecial Paste:=xlPasteValues, Operation:=xlNone, SkipBlanks _
:=False, Transpose:=False
Sheets("Arkusz1").Select
Application.CutCopyMode = False
Selection.Delete Shift:=xlToLeft
Selection.Copy
Sheets("Arkusz2").Select
Columns("A:C").Select
Selection.PasteSpecial Paste:=xlPasteValues, Operation:=xlNone, SkipBlanks _
:=False, Transpose:=False
Range("H2").Select
Application.CutCopyMode = False
Selection.Copy
Sheets("Arkusz3").Select
Range("A15").Select
Selection.PasteSpecial Paste:=xlPasteValues, Operation:=xlNone, SkipBlanks _
:=False, Transpose:=False
Sheets("Arkusz1").Select
Application.CutCopyMode = False
Selection.Delete Shift:=xlToLeft
Selection.Copy
Sheets("Arkusz2").Select
Columns("A:C").Select
Selection.PasteSpecial Paste:=xlPasteValues, Operation:=xlNone, SkipBlanks _
:=False, Transpose:=False
Range("H2").Select
Application.CutCopyMode = False
Selection.Copy
Sheets("Arkusz3").Select
Range("A16").Select
Selection.PasteSpecial Paste:=xlPasteValues, Operation:=xlNone, SkipBlanks _
:=False, Transpose:=False
Sheets("Arkusz1").Select
Application.CutCopyMode = False
Selection.Delete Shift:=xlToLeft
Selection.Copy
Sheets("Arkusz2").Select
Columns("A:C").Select
Selection.PasteSpecial Paste:=xlPasteValues, Operation:=xlNone, SkipBlanks _
:=False, Transpose:=False
Range("H2").Select
Application.CutCopyMode = False
Selection.Copy
Sheets("Arkusz3").Select
Range("A17").Select
Selection.PasteSpecial Paste:=xlPasteValues, Operation:=xlNone, SkipBlanks _
:=False, Transpose:=False
Sheets("Arkusz1").Select
Application.CutCopyMode = False
Selection.Delete Shift:=xlToLeft
Selection.Copy
Sheets("Arkusz2").Select
Columns("A:C").Select
Selection.PasteSpecial Paste:=xlPasteValues, Operation:=xlNone, SkipBlanks _
:=False, Transpose:=False
Range("H2").Select
Application.CutCopyMode = False
Selection.Copy
Sheets("Arkusz3").Select
Range("A18").Select
Selection.PasteSpecial Paste:=xlPasteValues, Operation:=xlNone, SkipBlanks _
:=False, Transpose:=False
Sheets("Arkusz1").Select
Application.CutCopyMode = False
Selection.Delete Shift:=xlToLeft
Selection.Copy
Sheets("Arkusz2").Select
Columns("A:C").Select
Selection.PasteSpecial Paste:=xlPasteValues, Operation:=xlNone, SkipBlanks _
:=False, Transpose:=False
Range("H2").Select
Application.CutCopyMode = False
Selection.Copy
Sheets("Arkusz3").Select
Range("A19").Select
Selection.PasteSpecial Paste:=xlPasteValues, Operation:=xlNone, SkipBlanks _
:=False, Transpose:=False
Sheets("Arkusz1").Select
Application.CutCopyMode = False
Selection.Delete Shift:=xlToLeft
Selection.Copy
Sheets("Arkusz2").Select
Columns("A:C").Select
Selection.PasteSpecial Paste:=xlPasteValues, Operation:=xlNone, SkipBlanks _
:=False, Transpose:=False
Range("H2").Select
Application.CutCopyMode = False
Selection.Copy
Sheets("Arkusz3").Select
Range("A20").Select
Selection.PasteSpecial Paste:=xlPasteValues, Operation:=xlNone, SkipBlanks _
:=False, Transpose:=False
Sheets("Arkusz1").Select
Application.CutCopyMode = False
Selection.Delete Shift:=xlToLeft
Selection.Copy
Sheets("Arkusz2").Select
Columns("A:C").Select
Selection.PasteSpecial Paste:=xlPasteValues, Operation:=xlNone, SkipBlanks _
:=False, Transpose:=False
Range("H2").Select
Application.CutCopyMode = False
Selection.Copy
Sheets("Arkusz3").Select
Range("A21").Select
Selection.PasteSpecial Paste:=xlPasteValues, Operation:=xlNone, SkipBlanks _
:=False, Transpose:=False
Sheets("Arkusz1").Select
Application.CutCopyMode = False
Selection.Delete Shift:=xlToLeft
Selection.Copy
Sheets("Arkusz2").Select
Columns("A:C").Select
Selection.PasteSpecial Paste:=xlPasteValues, Operation:=xlNone, SkipBlanks _
:=False, Transpose:=False
Range("H2").Select
Application.CutCopyMode = False
Selection.Copy
Sheets("Arkusz3").Select
Range("A22").Select
Selection.PasteSpecial Paste:=xlPasteValues, Operation:=xlNone, SkipBlanks _
:=False, Transpose:=False
Sheets("Arkusz1").Select
Application.CutCopyMode = False
Selection.Delete Shift:=xlToLeft
Selection.Copy
Sheets("Arkusz2").Select
Columns("A:C").Select
Selection.PasteSpecial Paste:=xlPasteValues, Operation:=xlNone, SkipBlanks _
:=False, Transpose:=False
Range("H2").Select
Application.CutCopyMode = False
Selection.Copy
Sheets("Arkusz3").Select
Range("A23").Select
Selection.PasteSpecial Paste:=xlPasteValues, Operation:=xlNone, SkipBlanks _
:=False, Transpose:=False
Sheets("Arkusz1").Select
Application.CutCopyMode = False
Selection.Delete Shift:=xlToLeft
Selection.Copy
Sheets("Arkusz2").Select
Columns("A:C").Select
Selection.PasteSpecial Paste:=xlPasteValues, Operation:=xlNone, SkipBlanks _
:=False, Transpose:=False
Range("H2").Select
Application.CutCopyMode = False
Selection.Copy
Sheets("Arkusz3").Select
Range("A24").Select
Selection.PasteSpecial Paste:=xlPasteValues, Operation:=xlNone, SkipBlanks _
:=False, Transpose:=False
Sheets("Arkusz1").Select
Application.CutCopyMode = False
Selection.Delete Shift:=xlToLeft
Selection.Copy
Sheets("Arkusz2").Select
Columns("A:C").Select
Selection.PasteSpecial Paste:=xlPasteValues, Operation:=xlNone, SkipBlanks _
:=False, Transpose:=False
Range("H2").Select
Application.CutCopyMode = False
Selection.Copy
Sheets("Arkusz3").Select
Range("A25").Select
Selection.PasteSpecial Paste:=xlPasteValues, Operation:=xlNone, SkipBlanks _
:=False, Transpose:=False
Sheets("Arkusz1").Select
Application.CutCopyMode = False
Selection.Delete Shift:=xlToLeft
Selection.Copy
Sheets("Arkusz2").Select
Columns("A:C").Select
Selection.PasteSpecial Paste:=xlPasteValues, Operation:=xlNone, SkipBlanks _
:=False, Transpose:=False
Range("H2").Select
Application.CutCopyMode = False
Selection.Copy
Sheets("Arkusz3").Select
Range("A26").Select
Selection.PasteSpecial Paste:=xlPasteValues, Operation:=xlNone, SkipBlanks _
:=False, Transpose:=False
Sheets("Arkusz1").Select
Application.CutCopyMode = False
Selection.Delete Shift:=xlToLeft
Selection.Copy
Sheets("Arkusz2").Select
Columns("A:C").Select
Selection.PasteSpecial Paste:=xlPasteValues, Operation:=xlNone, SkipBlanks _
:=False, Transpose:=False
Range("H2").Select
Application.CutCopyMode = False
Selection.Copy
Sheets("Arkusz3").Select
Range("A27").Select
Selection.PasteSpecial Paste:=xlPasteValues, Operation:=xlNone, SkipBlanks _
:=False, Transpose:=False
Sheets("Arkusz1").Select
Application.CutCopyMode = False
Selection.Delete Shift:=xlToLeft
Selection.Copy
Sheets("Arkusz2").Select
Columns("A:C").Select
Selection.PasteSpecial Paste:=xlPasteValues, Operation:=xlNone, SkipBlanks _
:=False, Transpose:=False
Range("H2").Select
Application.CutCopyMode = False
Selection.Copy
Sheets("Arkusz3").Select
Range("A28").Select
Selection.PasteSpecial Paste:=xlPasteValues, Operation:=xlNone, SkipBlanks _
:=False, Transpose:=False
Sheets("Arkusz1").Select
Application.CutCopyMode = False
Selection.Delete Shift:=xlToLeft
Selection.Copy
Sheets("Arkusz2").Select
Columns("A:C").Select
Selection.PasteSpecial Paste:=xlPasteValues, Operation:=xlNone, SkipBlanks _
:=False, Transpose:=False
Range("H2").Select
Application.CutCopyMode = False
Selection.Copy
Sheets("Arkusz3").Select
Range("A29").Select
Selection.PasteSpecial Paste:=xlPasteValues, Operation:=xlNone, SkipBlanks _
:=False, Transpose:=False
Sheets("Arkusz1").Select
Application.CutCopyMode = False
Selection.Delete Shift:=xlToLeft
Selection.Copy
Sheets("Arkusz2").Select
Columns("A:C").Select
Selection.PasteSpecial Paste:=xlPasteValues, Operation:=xlNone, SkipBlanks _
:=False, Transpose:=False
Range("H2").Select
Application.CutCopyMode = False
Selection.Copy
Sheets("Arkusz3").Select
Range("A30").Select
Selection.PasteSpecial Paste:=xlPasteValues, Operation:=xlNone, SkipBlanks _
:=False, Transpose:=False
Sheets("Arkusz1").Select
Application.CutCopyMode = False
Selection.Delete Shift:=xlToLeft
Selection.Copy
Sheets("Arkusz2").Select
Columns("A:C").Select
Selection.PasteSpecial Paste:=xlPasteValues, Operation:=xlNone, SkipBlanks _
:=False, Transpose:=False
Range("H2").Select
Application.CutCopyMode = False
Selection.Copy
Sheets("Arkusz3").Select
Range("A31").Select
Selection.PasteSpecial Paste:=xlPasteValues, Operation:=xlNone, SkipBlanks _
:=False, Transpose:=False
Sheets("Arkusz1").Select
Application.CutCopyMode = False
Selection.Delete Shift:=xlToLeft
Selection.Copy
Sheets("Arkusz2").Select
Columns("A:C").Select
Selection.PasteSpecial Paste:=xlPasteValues, Operation:=xlNone, SkipBlanks _
:=False, Transpose:=False
Range("H2").Select
Application.CutCopyMode = False
Selection.Copy
Sheets("Arkusz3").Select
Range("A32").Select
Selection.PasteSpecial Paste:=xlPasteValues, Operation:=xlNone, SkipBlanks _
:=False, Transpose:=False
Sheets("Arkusz1").Select
Application.CutCopyMode = False
Selection.Delete Shift:=xlToLeft
Selection.Copy
Sheets("Arkusz2").Select
Columns("A:C").Select
Selection.PasteSpecial Paste:=xlPasteValues, Operation:=xlNone, SkipBlanks _
:=False, Transpose:=False
Range("H2").Select
Application.CutCopyMode = False
Selection.Copy
Sheets("Arkusz3").Select
Range("A33").Select
Selection.PasteSpecial Paste:=xlPasteValues, Operation:=xlNone, SkipBlanks _
:=False, Transpose:=False
Sheets("Arkusz1").Select
Application.CutCopyMode = False
Selection.Delete Shift:=xlToLeft
Selection.Copy
Sheets("Arkusz2").Select
Columns("A:C").Select
Selection.PasteSpecial Paste:=xlPasteValues, Operation:=xlNone, SkipBlanks _
:=False, Transpose:=False
Range("H2").Select
Application.CutCopyMode = False
Selection.Copy
Sheets("Arkusz3").Select
Range("A34").Select
Selection.PasteSpecial Paste:=xlPasteValues, Operation:=xlNone, SkipBlanks _
:=False, Transpose:=False
Sheets("Arkusz1").Select
Application.CutCopyMode = False
Selection.Delete Shift:=xlToLeft
Selection.Copy
Sheets("Arkusz2").Select
Columns("A:C").Select
Selection.PasteSpecial Paste:=xlPasteValues, Operation:=xlNone, SkipBlanks _
:=False, Transpose:=False
Range("H2").Select
Application.CutCopyMode = False
Selection.Copy
Sheets("Arkusz3").Select
Range("A35").Select
Selection.PasteSpecial Paste:=xlPasteValues, Operation:=xlNone, SkipBlanks _
:=False, Transpose:=False
Sheets("Arkusz1").Select
Application.CutCopyMode = False
Selection.Delete Shift:=xlToLeft
Selection.Copy
Sheets("Arkusz2").Select
Columns("A:C").Select
Selection.PasteSpecial Paste:=xlPasteValues, Operation:=xlNone, SkipBlanks _
:=False, Transpose:=False
Range("H2").Select
Application.CutCopyMode = False
Selection.Copy
Sheets("Arkusz3").Select
Range("A36").Select
Selection.PasteSpecial Paste:=xlPasteValues, Operation:=xlNone, SkipBlanks _
:=False, Transpose:=False
Sheets("Arkusz1").Select
Application.CutCopyMode = False
Selection.Delete Shift:=xlToLeft
Selection.Copy
Sheets("Arkusz2").Select
Columns("A:C").Select
Selection.PasteSpecial Paste:=xlPasteValues, Operation:=xlNone, SkipBlanks _
:=False, Transpose:=False
Range("H2").Select
Application.CutCopyMode = False
Selection.Copy
Sheets("Arkusz3").Select
Range("A37").Select
Selection.PasteSpecial Paste:=xlPasteValues, Operation:=xlNone, SkipBlanks _
:=False, Transpose:=False
Sheets("Arkusz1").Select
Application.CutCopyMode = False
Selection.Delete Shift:=xlToLeft
Selection.Copy
Sheets("Arkusz2").Select
Columns("A:C").Select
Selection.PasteSpecial Paste:=xlPasteValues, Operation:=xlNone, SkipBlanks _
:=False, Transpose:=False
Range("H2").Select
Application.CutCopyMode = False
Selection.Copy
Sheets("Arkusz3").Select
Range("A38").Select
Selection.PasteSpecial Paste:=xlPasteValues, Operation:=xlNone, SkipBlanks _
:=False, Transpose:=False
Sheets("Arkusz1").Select
Application.CutCopyMode = False
Selection.Delete Shift:=xlToLeft
Selection.Copy
Sheets("Arkusz2").Select
Columns("A:C").Select
Selection.PasteSpecial Paste:=xlPasteValues, Operation:=xlNone, SkipBlanks _
:=False, Transpose:=False
Range("H2").Select
Application.CutCopyMode = False
Selection.Copy
Sheets("Arkusz3").Select
Range("A39").Select
Selection.PasteSpecial Paste:=xlPasteValues, Operation:=xlNone, SkipBlanks _
:=False, Transpose:=False
Sheets("Arkusz1").Select
Application.CutCopyMode = False
Selection.Delete Shift:=xlToLeft
Selection.Copy
Sheets("Arkusz2").Select
Columns("A:C").Select
Selection.PasteSpecial Paste:=xlPasteValues, Operation:=xlNone, SkipBlanks _
:=False, Transpose:=False
Range("H2").Select
Application.CutCopyMode = False
Selection.Copy
Sheets("Arkusz3").Select
Range("A40").Select
Selection.PasteSpecial Paste:=xlPasteValues, Operation:=xlNone, SkipBlanks _
:=False, Transpose:=False
Sheets("Arkusz1").Select
Application.CutCopyMode = False
Selection.Delete Shift:=xlToLeft
Selection.Copy
Sheets("Arkusz2").Select
Columns("A:C").Select
Selection.PasteSpecial Paste:=xlPasteValues, Operation:=xlNone, SkipBlanks _
:=False, Transpose:=False
Range("H2").Select
Application.CutCopyMode = False
Selection.Copy
Sheets("Arkusz3").Select
Range("A41").Select
Selection.PasteSpecial Paste:=xlPasteValues, Operation:=xlNone, SkipBlanks _
:=False, Transpose:=False
Sheets("Arkusz1").Select
Application.CutCopyMode = False
Selection.Delete Shift:=xlToLeft
Selection.Copy
Sheets("Arkusz2").Select
Columns("A:C").Select
Selection.PasteSpecial Paste:=xlPasteValues, Operation:=xlNone, SkipBlanks _
:=False, Transpose:=False
Range("H2").Select
Application.CutCopyMode = False
Selection.Copy
Sheets("Arkusz3").Select
Range("A42").Select
Selection.PasteSpecial Paste:=xlPasteValues, Operation:=xlNone, SkipBlanks _
:=False, Transpose:=False
Sheets("Arkusz1").Select
Application.CutCopyMode = False
Selection.Delete Shift:=xlToLeft
Selection.Copy
Sheets("Arkusz2").Select
Columns("A:C").Select
Selection.PasteSpecial Paste:=xlPasteValues, Operation:=xlNone, SkipBlanks _
:=False, Transpose:=False
Range("H2").Select
Application.CutCopyMode = False
Selection.Copy
Sheets("Arkusz3").Select
Range("A43").Select
Selection.PasteSpecial Paste:=xlPasteValues, Operation:=xlNone, SkipBlanks _
:=False, Transpose:=False
Sheets("Arkusz1").Select
Application.CutCopyMode = False
Selection.Delete Shift:=xlToLeft
Selection.Copy
Sheets("Arkusz2").Select
Columns("A:C").Select
Selection.PasteSpecial Paste:=xlPasteValues, Operation:=xlNone, SkipBlanks _
:=False, Transpose:=False
Range("H2").Select
Application.CutCopyMode = False
Selection.Copy
Sheets("Arkusz3").Select
Range("A44").Select
Selection.PasteSpecial Paste:=xlPasteValues, Operation:=xlNone, SkipBlanks _
:=False, Transpose:=False
Sheets("Arkusz1").Select
Application.CutCopyMode = False
Selection.Delete Shift:=xlToLeft
Selection.Copy
Sheets("Arkusz2").Select
Columns("A:C").Select
Selection.PasteSpecial Paste:=xlPasteValues, Operation:=xlNone, SkipBlanks _
:=False, Transpose:=False
Range("H2").Select
Application.CutCopyMode = False
Selection.Copy
Sheets("Arkusz3").Select
Range("A45").Select
Selection.PasteSpecial Paste:=xlPasteValues, Operation:=xlNone, SkipBlanks _
:=False, Transpose:=False
Sheets("Arkusz1").Select
Application.CutCopyMode = False
Selection.Delete Shift:=xlToLeft
Selection.Copy
Sheets("Arkusz2").Select
Columns("A:C").Select
Selection.PasteSpecial Paste:=xlPasteValues, Operation:=xlNone, SkipBlanks _
:=False, Transpose:=False
Range("H2").Select
Application.CutCopyMode = False
Selection.Copy
Sheets("Arkusz3").Select
Range("A46").Select
Selection.PasteSpecial Paste:=xlPasteValues, Operation:=xlNone, SkipBlanks _
:=False, Transpose:=False
Sheets("Arkusz1").Select
Application.CutCopyMode = False
Selection.Delete Shift:=xlToLeft
Selection.Copy
Sheets("Arkusz2").Select
Columns("A:C").Select
Selection.PasteSpecial Paste:=xlPasteValues, Operation:=xlNone, SkipBlanks _
:=False, Transpose:=False
Range("H2").Select
Application.CutCopyMode = False
Selection.Copy
Sheets("Arkusz3").Select
Range("A47").Select
Selection.PasteSpecial Paste:=xlPasteValues, Operation:=xlNone, SkipBlanks _
:=False, Transpose:=False
Sheets("Arkusz1").Select
Application.CutCopyMode = False
Selection.Delete Shift:=xlToLeft
Selection.Copy
Sheets("Arkusz2").Select
Columns("A:C").Select
Selection.PasteSpecial Paste:=xlPasteValues, Operation:=xlNone, SkipBlanks _
:=False, Transpose:=False
Range("H2").Select
Application.CutCopyMode = False
Selection.Copy
Sheets("Arkusz3").Select
Range("A48").Select
Selection.PasteSpecial Paste:=xlPasteValues, Operation:=xlNone, SkipBlanks _
:=False, Transpose:=False
Sheets("Arkusz1").Select
Application.CutCopyMode = False
Selection.Delete Shift:=xlToLeft
Selection.Copy
Sheets("Arkusz2").Select
Columns("A:C").Select
Selection.PasteSpecial Paste:=xlPasteValues, Operation:=xlNone, SkipBlanks _
:=False, Transpose:=False
Range("H2").Select
Application.CutCopyMode = False
Selection.Copy
Sheets("Arkusz3").Select
Range("A49").Select
Selection.PasteSpecial Paste:=xlPasteValues, Operation:=xlNone, SkipBlanks _
:=False, Transpose:=False
Sheets("Arkusz1").Select
Application.CutCopyMode = False
Selection.Delete Shift:=xlToLeft
Selection.Copy
Sheets("Arkusz2").Select
Columns("A:C").Select
Selection.PasteSpecial Paste:=xlPasteValues, Operation:=xlNone, SkipBlanks _
:=False, Transpose:=False
Range("H2").Select
Application.CutCopyMode = False
Selection.Copy
Sheets("Arkusz3").Select
Range("A50").Select
Selection.PasteSpecial Paste:=xlPasteValues, Operation:=xlNone, SkipBlanks _
:=False, Transpose:=False
Sheets("Arkusz1").Select
Application.CutCopyMode = False
Selection.Delete Shift:=xlToLeft
Selection.Copy
Sheets("Arkusz2").Select
Columns("A:C").Select
Selection.PasteSpecial Paste:=xlPasteValues, Operation:=xlNone, SkipBlanks _
:=False, Transpose:=False
Range("H2").Select
Application.CutCopyMode = False
Selection.Copy
Sheets("Arkusz3").Select
Range("A51").Select
Selection.PasteSpecial Paste:=xlPasteValues, Operation:=xlNone, SkipBlanks _
:=False, Transpose:=False
Sheets("Arkusz1").Select
Application.CutCopyMode = False
Selection.Delete Shift:=xlToLeft
Selection.Copy
Sheets("Arkusz2").Select
Columns("A:C").Select
Selection.PasteSpecial Paste:=xlPasteValues, Operation:=xlNone, SkipBlanks _
:=False, Transpose:=False
Range("H2").Select
Application.CutCopyMode = False
Selection.Copy
Sheets("Arkusz3").Select
Range("A52").Select
Selection.PasteSpecial Paste:=xlPasteValues, Operation:=xlNone, SkipBlanks _
:=False, Transpose:=False
Sheets("Arkusz1").Select
Application.CutCopyMode = False
Selection.Delete Shift:=xlToLeft
Selection.Copy
Sheets("Arkusz2").Select
Columns("A:C").Select
Selection.PasteSpecial Paste:=xlPasteValues, Operation:=xlNone, SkipBlanks _
:=False, Transpose:=False
Range("H2").Select
Application.CutCopyMode = False
Selection.Copy
Sheets("Arkusz3").Select
Range("A53").Select
Selection.PasteSpecial Paste:=xlPasteValues, Operation:=xlNone, SkipBlanks _
:=False, Transpose:=False
Sheets("Arkusz1").Select
Application.CutCopyMode = False
Selection.Delete Shift:=xlToLeft
Selection.Copy
Sheets("Arkusz2").Select
Columns("A:C").Select
Selection.PasteSpecial Paste:=xlPasteValues, Operation:=xlNone, SkipBlanks _
:=False, Transpose:=False
Range("H2").Select
Application.CutCopyMode = False
Selection.Copy
Sheets("Arkusz3").Select
Range("A54").Select
Selection.PasteSpecial Paste:=xlPasteValues, Operation:=xlNone, SkipBlanks _
:=False, Transpose:=False
Sheets("Arkusz1").Select
Application.CutCopyMode = False
Selection.Delete Shift:=xlToLeft
Selection.Copy
Sheets("Arkusz2").Select
Columns("A:C").Select
Selection.PasteSpecial Paste:=xlPasteValues, Operation:=xlNone, SkipBlanks _
:=False, Transpose:=False
Range("H2").Select
Application.CutCopyMode = False
Selection.Copy
Sheets("Arkusz3").Select
Range("A55").Select
Selection.PasteSpecial Paste:=xlPasteValues, Operation:=xlNone, SkipBlanks _
:=False, Transpose:=False
Sheets("Arkusz1").Select
Application.CutCopyMode = False
Selection.Delete Shift:=xlToLeft
Selection.Copy
Sheets("Arkusz2").Select
Columns("A:C").Select
Selection.PasteSpecial Paste:=xlPasteValues, Operation:=xlNone, SkipBlanks _
:=False, Transpose:=False
Range("H2").Select
Application.CutCopyMode = False
Selection.Copy
Sheets("Arkusz3").Select
Range("A56").Select
Selection.PasteSpecial Paste:=xlPasteValues, Operation:=xlNone, SkipBlanks _
:=False, Transpose:=False
Sheets("Arkusz1").Select
Application.CutCopyMode = False
Selection.Delete Shift:=xlToLeft
Selection.Copy
Sheets("Arkusz2").Select
Columns("A:C").Select
Selection.PasteSpecial Paste:=xlPasteValues, Operation:=xlNone, SkipBlanks _
:=False, Transpose:=False
Range("H2").Select
Application.CutCopyMode = False
Selection.Copy
Sheets("Arkusz3").Select
Range("A57").Select
Selection.PasteSpecial Paste:=xlPasteValues, Operation:=xlNone, SkipBlanks _
:=False, Transpose:=False
Sheets("Arkusz1").Select
Application.CutCopyMode = False
Selection.Delete Shift:=xlToLeft
Selection.Copy
Sheets("Arkusz2").Select
Columns("A:C").Select
Selection.PasteSpecial Paste:=xlPasteValues, Operation:=xlNone, SkipBlanks _
:=False, Transpose:=False
Range("H2").Select
Application.CutCopyMode = False
Selection.Copy
Sheets("Arkusz3").Select
Range("A58").Select
Selection.PasteSpecial Paste:=xlPasteValues, Operation:=xlNone, SkipBlanks _
:=False, Transpose:=False
Sheets("Arkusz1").Select
Application.CutCopyMode = False
Selection.Delete Shift:=xlToLeft
Selection.Copy
Sheets("Arkusz2").Select
Columns("A:C").Select
Selection.PasteSpecial Paste:=xlPasteValues, Operation:=xlNone, SkipBlanks _
:=False, Transpose:=False
Range("H2").Select
Application.CutCopyMode = False
Selection.Copy
Sheets("Arkusz3").Select
Range("A59").Select
Selection.PasteSpecial Paste:=xlPasteValues, Operation:=xlNone, SkipBlanks _
:=False, Transpose:=False
Sheets("Arkusz1").Select
Application.CutCopyMode = False
Selection.Delete Shift:=xlToLeft
Selection.Copy
Sheets("Arkusz2").Select
Columns("A:C").Select
Selection.PasteSpecial Paste:=xlPasteValues, Operation:=xlNone, SkipBlanks _
:=False, Transpose:=False
Range("H2").Select
Application.CutCopyMode = False
Selection.Copy
Sheets("Arkusz3").Select
Range("A60").Select
Selection.PasteSpecial Paste:=xlPasteValues, Operation:=xlNone, SkipBlanks _
:=False, Transpose:=False
Sheets("Arkusz1").Select
Application.CutCopyMode = False
Selection.Delete Shift:=xlToLeft
Selection.Copy
Sheets("Arkusz2").Select
Columns("A:C").Select
Selection.PasteSpecial Paste:=xlPasteValues, Operation:=xlNone, SkipBlanks _
:=False, Transpose:=False
Range("H2").Select
Application.CutCopyMode = False
Selection.Copy
Sheets("Arkusz3").Select
Range("A61").Select
Selection.PasteSpecial Paste:=xlPasteValues, Operation:=xlNone, SkipBlanks _
:=False, Transpose:=False
Sheets("Arkusz1").Select
Application.CutCopyMode = False
Selection.Delete Shift:=xlToLeft
Selection.Copy
Sheets("Arkusz2").Select
Columns("A:C").Select
Selection.PasteSpecial Paste:=xlPasteValues, Operation:=xlNone, SkipBlanks _
:=False, Transpose:=False
Range("H2").Select
Application.CutCopyMode = False
Selection.Copy
Sheets("Arkusz3").Select
Range("A62").Select
Selection.PasteSpecial Paste:=xlPasteValues, Operation:=xlNone, SkipBlanks _
:=False, Transpose:=False
Sheets("Arkusz1").Select
Application.CutCopyMode = False
Selection.Delete Shift:=xlToLeft
Selection.Copy
Sheets("Arkusz2").Select
Columns("A:C").Select
Selection.PasteSpecial Paste:=xlPasteValues, Operation:=xlNone, SkipBlanks _
:=False, Transpose:=False
Range("H2").Select
Application.CutCopyMode = False
Selection.Copy
Sheets("Arkusz3").Select
Range("A63").Select
Selection.PasteSpecial Paste:=xlPasteValues, Operation:=xlNone, SkipBlanks _
:=False, Transpose:=False
Sheets("Arkusz1").Select
Application.CutCopyMode = False
Selection.Delete Shift:=xlToLeft
Selection.Copy
Sheets("Arkusz2").Select
Columns("A:C").Select
Selection.PasteSpecial Paste:=xlPasteValues, Operation:=xlNone, SkipBlanks _
:=False, Transpose:=False
Range("H2").Select
Application.CutCopyMode = False
Selection.Copy
Sheets("Arkusz3").Select
Range("A64").Select
Selection.PasteSpecial Paste:=xlPasteValues, Operation:=xlNone, SkipBlanks _
:=False, Transpose:=False
Sheets("Arkusz1").Select
Application.CutCopyMode = False
Selection.Delete Shift:=xlToLeft
Selection.Copy
Sheets("Arkusz2").Select
Columns("A:C").Select
Selection.PasteSpecial Paste:=xlPasteValues, Operation:=xlNone, SkipBlanks _
:=False, Transpose:=False
Range("H2").Select
Application.CutCopyMode = False
Selection.Copy
Sheets("Arkusz3").Select
Range("A65").Select
Selection.PasteSpecial Paste:=xlPasteValues, Operation:=xlNone, SkipBlanks _
:=False, Transpose:=False
Sheets("Arkusz1").Select
Application.CutCopyMode = False
Selection.Delete Shift:=xlToLeft
Selection.Copy
Sheets("Arkusz2").Select
Columns("A:C").Select
Selection.PasteSpecial Paste:=xlPasteValues, Operation:=xlNone, SkipBlanks _
:=False, Transpose:=False
Range("H2").Select
Application.CutCopyMode = False
Selection.Copy
Sheets("Arkusz3").Select
Range("A66").Select
Selection.PasteSpecial Paste:=xlPasteValues, Operation:=xlNone, SkipBlanks _
:=False, Transpose:=False
Sheets("Arkusz1").Select
Application.CutCopyMode = False
Selection.Delete Shift:=xlToLeft
Selection.Copy
Sheets("Arkusz2").Select
Columns("A:C").Select
Selection.PasteSpecial Paste:=xlPasteValues, Operation:=xlNone, SkipBlanks _
:=False, Transpose:=False
Range("H2").Select
Application.CutCopyMode = False
Selection.Copy
Sheets("Arkusz3").Select
Range("A67").Select
Selection.PasteSpecial Paste:=xlPasteValues, Operation:=xlNone, SkipBlanks _
:=False, Transpose:=False
Sheets("Arkusz1").Select
Application.CutCopyMode = False
Selection.Delete Shift:=xlToLeft
Selection.Copy
Sheets("Arkusz2").Select
Columns("A:C").Select
Selection.PasteSpecial Paste:=xlPasteValues, Operation:=xlNone, SkipBlanks _
:=False, Transpose:=False
Range("H2").Select
Application.CutCopyMode = False
Selection.Copy
Sheets("Arkusz3").Select
Range("A68").Select
Selection.PasteSpecial Paste:=xlPasteValues, Operation:=xlNone, SkipBlanks _
:=False, Transpose:=False
Sheets("Arkusz1").Select
Application.CutCopyMode = False
Selection.Delete Shift:=xlToLeft
Selection.Copy
Sheets("Arkusz2").Select
Columns("A:C").Select
Selection.PasteSpecial Paste:=xlPasteValues, Operation:=xlNone, SkipBlanks _
:=False, Transpose:=False
Range("H2").Select
Application.CutCopyMode = False
Selection.Copy
Sheets("Arkusz3").Select
Range("A69").Select
Selection.PasteSpecial Paste:=xlPasteValues, Operation:=xlNone, SkipBlanks _
:=False, Transpose:=False
Sheets("Arkusz1").Select
Application.CutCopyMode = False
Selection.Delete Shift:=xlToLeft
Selection.Copy
Sheets("Arkusz2").Select
Columns("A:C").Select
Selection.PasteSpecial Paste:=xlPasteValues, Operation:=xlNone, SkipBlanks _
:=False, Transpose:=False
Range("H2").Select
Application.CutCopyMode = False
Selection.Copy
Sheets("Arkusz3").Select
Range("A70").Select
Selection.PasteSpecial Paste:=xlPasteValues, Operation:=xlNone, SkipBlanks _
:=False, Transpose:=False
Sheets("Arkusz1").Select
Application.CutCopyMode = False
Selection.Delete Shift:=xlToLeft
Selection.Copy
Sheets("Arkusz2").Select
Columns("A:C").Select
Selection.PasteSpecial Paste:=xlPasteValues, Operation:=xlNone, SkipBlanks _
:=False, Transpose:=False
Range("H2").Select
Application.CutCopyMode = False
Selection.Copy
Sheets("Arkusz3").Select
Range("A71").Select
Selection.PasteSpecial Paste:=xlPasteValues, Operation:=xlNone, SkipBlanks _
:=False, Transpose:=False
Sheets("Arkusz1").Select
Application.CutCopyMode = False
Selection.Delete Shift:=xlToLeft
Selection.Copy
Sheets("Arkusz2").Select
Columns("A:C").Select
Selection.PasteSpecial Paste:=xlPasteValues, Operation:=xlNone, SkipBlanks _
:=False, Transpose:=False
Range("H2").Select
Application.CutCopyMode = False
Selection.Copy
Sheets("Arkusz3").Select
Range("A72").Select
Selection.PasteSpecial Paste:=xlPasteValues, Operation:=xlNone, SkipBlanks _
:=False, Transpose:=False
Sheets("Arkusz1").Select
Application.CutCopyMode = False
Selection.Delete Shift:=xlToLeft
Selection.Copy
Sheets("Arkusz2").Select
Columns("A:C").Select
Selection.PasteSpecial Paste:=xlPasteValues, Operation:=xlNone, SkipBlanks _
:=False, Transpose:=False
Range("H2").Select
Application.CutCopyMode = False
Selection.Copy
Sheets("Arkusz3").Select
Range("A73").Select
Selection.PasteSpecial Paste:=xlPasteValues, Operation:=xlNone, SkipBlanks _
:=False, Transpose:=False
Sheets("Arkusz1").Select
Application.CutCopyMode = False
Selection.Delete Shift:=xlToLeft
Selection.Copy
Sheets("Arkusz2").Select
Columns("A:C").Select
Selection.PasteSpecial Paste:=xlPasteValues, Operation:=xlNone, SkipBlanks _
:=False, Transpose:=False
Range("H2").Select
Application.CutCopyMode = False
Selection.Copy
Sheets("Arkusz3").Select
Range("A74").Select
Selection.PasteSpecial Paste:=xlPasteValues, Operation:=xlNone, SkipBlanks _
:=False, Transpose:=False
Sheets("Arkusz1").Select
Application.CutCopyMode = False
Selection.Delete Shift:=xlToLeft
Selection.Copy
Sheets("Arkusz2").Select
Columns("A:C").Select
Selection.PasteSpecial Paste:=xlPasteValues, Operation:=xlNone, SkipBlanks _
:=False, Transpose:=False
Range("H2").Select
Application.CutCopyMode = False
Selection.Copy
Sheets("Arkusz3").Select
Range("A75").Select
Selection.PasteSpecial Paste:=xlPasteValues, Operation:=xlNone, SkipBlanks _
:=False, Transpose:=False
Sheets("Arkusz1").Select
Application.CutCopyMode = False
Selection.Delete Shift:=xlToLeft
Selection.Copy
Sheets("Arkusz2").Select
Columns("A:C").Select
Selection.PasteSpecial Paste:=xlPasteValues, Operation:=xlNone, SkipBlanks _
:=False, Transpose:=False
Range("H2").Select
Application.CutCopyMode = False
Selection.Copy
Sheets("Arkusz3").Select
Range("A76").Select
Selection.PasteSpecial Paste:=xlPasteValues, Operation:=xlNone, SkipBlanks _
:=False, Transpose:=False
Sheets("Arkusz1").Select
Application.CutCopyMode = False
Selection.Delete Shift:=xlToLeft
Selection.Copy
Sheets("Arkusz2").Select
Columns("A:C").Select
Selection.PasteSpecial Paste:=xlPasteValues, Operation:=xlNone, SkipBlanks _
:=False, Transpose:=False
Range("H2").Select
Application.CutCopyMode = False
Selection.Copy
Sheets("Arkusz3").Select
Range("A77").Select
Selection.PasteSpecial Paste:=xlPasteValues, Operation:=xlNone, SkipBlanks _
:=False, Transpose:=False
Sheets("Arkusz1").Select
Application.CutCopyMode = False
Selection.Delete Shift:=xlToLeft
Selection.Copy
Sheets("Arkusz2").Select
Columns("A:C").Select
Selection.PasteSpecial Paste:=xlPasteValues, Operation:=xlNone, SkipBlanks _
:=False, Transpose:=False
Range("H2").Select
Application.CutCopyMode = False
Selection.Copy
Sheets("Arkusz3").Select
Range("A78").Select
Selection.PasteSpecial Paste:=xlPasteValues, Operation:=xlNone, SkipBlanks _
:=False, Transpose:=False
Sheets("Arkusz1").Select
Application.CutCopyMode = False
Selection.Delete Shift:=xlToLeft
Selection.Copy
Sheets("Arkusz2").Select
Columns("A:C").Select
Selection.PasteSpecial Paste:=xlPasteValues, Operation:=xlNone, SkipBlanks _
:=False, Transpose:=False
Range("H2").Select
Application.CutCopyMode = False
Selection.Copy
Sheets("Arkusz3").Select
Range("A79").Select
Selection.PasteSpecial Paste:=xlPasteValues, Operation:=xlNone, SkipBlanks _
:=False, Transpose:=False
Sheets("Arkusz1").Select
Application.CutCopyMode = False
Selection.Delete Shift:=xlToLeft
Selection.Copy
Sheets("Arkusz2").Select
Columns("A:C").Select
Selection.PasteSpecial Paste:=xlPasteValues, Operation:=xlNone, SkipBlanks _
:=False, Transpose:=False
Range("H2").Select
Application.CutCopyMode = False
Selection.Copy
Sheets("Arkusz3").Select
Range("A80").Select
Selection.PasteSpecial Paste:=xlPasteValues, Operation:=xlNone, SkipBlanks _
:=False, Transpose:=False
Sheets("Arkusz1").Select
Application.CutCopyMode = False
Selection.Delete Shift:=xlToLeft
Selection.Copy
Sheets("Arkusz2").Select
Columns("A:C").Select
Selection.PasteSpecial Paste:=xlPasteValues, Operation:=xlNone, SkipBlanks _
:=False, Transpose:=False
Range("H2").Select
Application.CutCopyMode = False
Selection.Copy
Sheets("Arkusz3").Select
Range("A81").Select
Selection.PasteSpecial Paste:=xlPasteValues, Operation:=xlNone, SkipBlanks _
:=False, Transpose:=False
Sheets("Arkusz1").Select
Application.CutCopyMode = False
Selection.Delete Shift:=xlToLeft
Selection.Copy
Sheets("Arkusz2").Select
Columns("A:C").Select
Selection.PasteSpecial Paste:=xlPasteValues, Operation:=xlNone, SkipBlanks _
:=False, Transpose:=False
Range("H2").Select
Application.CutCopyMode = False
Selection.Copy
Sheets("Arkusz3").Select
Range("A82").Select
Selection.PasteSpecial Paste:=xlPasteValues, Operation:=xlNone, SkipBlanks _
:=False, Transpose:=False
Sheets("Arkusz1").Select
Application.CutCopyMode = False
Selection.Delete Shift:=xlToLeft
Selection.Copy
Sheets("Arkusz2").Select
Columns("A:C").Select
Selection.PasteSpecial Paste:=xlPasteValues, Operation:=xlNone, SkipBlanks _
:=False, Transpose:=False
Range("H2").Select
Application.CutCopyMode = False
Selection.Copy
Sheets("Arkusz3").Select
Range("A83").Select
Selection.PasteSpecial Paste:=xlPasteValues, Operation:=xlNone, SkipBlanks _
:=False, Transpose:=False
Sheets("Arkusz1").Select
Application.CutCopyMode = False
Selection.Delete Shift:=xlToLeft
Selection.Copy
Sheets("Arkusz2").Select
Columns("A:C").Select
Selection.PasteSpecial Paste:=xlPasteValues, Operation:=xlNone, SkipBlanks _
:=False, Transpose:=False
Range("H2").Select
Application.CutCopyMode = False
Selection.Copy
Sheets("Arkusz3").Select
Range("A84").Select
Selection.PasteSpecial Paste:=xlPasteValues, Operation:=xlNone, SkipBlanks _
:=False, Transpose:=False
Sheets("Arkusz1").Select
Application.CutCopyMode = False
Selection.Delete Shift:=xlToLeft
Selection.Copy
Sheets("Arkusz2").Select
Columns("A:C").Select
Selection.PasteSpecial Paste:=xlPasteValues, Operation:=xlNone, SkipBlanks _
:=False, Transpose:=False
Range("H2").Select
Application.CutCopyMode = False
Selection.Copy
Sheets("Arkusz3").Select
Range("A85").Select
Selection.PasteSpecial Paste:=xlPasteValues, Operation:=xlNone, SkipBlanks _
:=False, Transpose:=False
Sheets("Arkusz1").Select
Application.CutCopyMode = False
Selection.Delete Shift:=xlToLeft
Selection.Copy
Sheets("Arkusz2").Select
Columns("A:C").Select
Selection.PasteSpecial Paste:=xlPasteValues, Operation:=xlNone, SkipBlanks _
:=False, Transpose:=False
Range("H2").Select
Application.CutCopyMode = False
Selection.Copy
Sheets("Arkusz3").Select
Range("A86").Select
Selection.PasteSpecial Paste:=xlPasteValues, Operation:=xlNone, SkipBlanks _
:=False, Transpose:=False
Sheets("Arkusz1").Select
Application.CutCopyMode = False
Selection.Delete Shift:=xlToLeft
Selection.Copy
Sheets("Arkusz2").Select
Columns("A:C").Select
Selection.PasteSpecial Paste:=xlPasteValues, Operation:=xlNone, SkipBlanks _
:=False, Transpose:=False
Range("H2").Select
Application.CutCopyMode = False
Selection.Copy
Sheets("Arkusz3").Select
Range("A87").Select
Selection.PasteSpecial Paste:=xlPasteValues, Operation:=xlNone, SkipBlanks _
:=False, Transpose:=False
Sheets("Arkusz1").Select
Application.CutCopyMode = False
Selection.Delete Shift:=xlToLeft
Selection.Copy
Sheets("Arkusz2").Select
Columns("A:C").Select
Selection.PasteSpecial Paste:=xlPasteValues, Operation:=xlNone, SkipBlanks _
:=False, Transpose:=False
Range("H2").Select
Application.CutCopyMode = False
Selection.Copy
Sheets("Arkusz3").Select
Range("A88").Select
Selection.PasteSpecial Paste:=xlPasteValues, Operation:=xlNone, SkipBlanks _
:=False, Transpose:=False
Sheets("Arkusz1").Select
Application.CutCopyMode = False
Selection.Delete Shift:=xlToLeft
Selection.Copy
Sheets("Arkusz2").Select
Columns("A:C").Select
Selection.PasteSpecial Paste:=xlPasteValues, Operation:=xlNone, SkipBlanks _
:=False, Transpose:=False
Range("H2").Select
Application.CutCopyMode = False
Selection.Copy
Sheets("Arkusz3").Select
Range("A89").Select
Selection.PasteSpecial Paste:=xlPasteValues, Operation:=xlNone, SkipBlanks _
:=False, Transpose:=False
Sheets("Arkusz1").Select
Application.CutCopyMode = False
Selection.Delete Shift:=xlToLeft
Selection.Copy
Sheets("Arkusz2").Select
Columns("A:C").Select
Selection.PasteSpecial Paste:=xlPasteValues, Operation:=xlNone, SkipBlanks _
:=False, Transpose:=False
Range("H2").Select
Application.CutCopyMode = False
Selection.Copy
Sheets("Arkusz3").Select
Range("A90").Select
Selection.PasteSpecial Paste:=xlPasteValues, Operation:=xlNone, SkipBlanks _
:=False, Transpose:=False
Sheets("Arkusz1").Select
Application.CutCopyMode = False
Selection.Delete Shift:=xlToLeft
Selection.Copy
Sheets("Arkusz2").Select
Columns("A:C").Select
Selection.PasteSpecial Paste:=xlPasteValues, Operation:=xlNone, SkipBlanks _
:=False, Transpose:=False
Range("H2").Select
Application.CutCopyMode = False
Selection.Copy
Sheets("Arkusz3").Select
Range("A91").Select
Selection.PasteSpecial Paste:=xlPasteValues, Operation:=xlNone, SkipBlanks _
:=False, Transpose:=False
Sheets("Arkusz1").Select
Application.CutCopyMode = False
Selection.Delete Shift:=xlToLeft
Selection.Copy
Sheets("Arkusz2").Select
Columns("A:C").Select
Selection.PasteSpecial Paste:=xlPasteValues, Operation:=xlNone, SkipBlanks _
:=False, Transpose:=False
Range("H2").Select
Application.CutCopyMode = False
Selection.Copy
Sheets("Arkusz3").Select
Range("A92").Select
Selection.PasteSpecial Paste:=xlPasteValues, Operation:=xlNone, SkipBlanks _
:=False, Transpose:=False
Sheets("Arkusz1").Select
Application.CutCopyMode = False
Selection.Delete Shift:=xlToLeft
Selection.Copy
Sheets("Arkusz2").Select
Columns("A:C").Select
Selection.PasteSpecial Paste:=xlPasteValues, Operation:=xlNone, SkipBlanks _
:=False, Transpose:=False
Range("H2").Select
Application.CutCopyMode = False
Selection.Copy
Sheets("Arkusz3").Select
Range("A93").Select
Selection.PasteSpecial Paste:=xlPasteValues, Operation:=xlNone, SkipBlanks _
:=False, Transpose:=False
Sheets("Arkusz1").Select
Application.CutCopyMode = False
Selection.Delete Shift:=xlToLeft
Selection.Copy
Sheets("Arkusz2").Select
Columns("A:C").Select
Selection.PasteSpecial Paste:=xlPasteValues, Operation:=xlNone, SkipBlanks _
:=False, Transpose:=False
Range("H2").Select
Application.CutCopyMode = False
Selection.Copy
Sheets("Arkusz3").Select
Range("A94").Select
Selection.PasteSpecial Paste:=xlPasteValues, Operation:=xlNone, SkipBlanks _
:=False, Transpose:=False
Sheets("Arkusz1").Select
Application.CutCopyMode = False
Selection.Delete Shift:=xlToLeft
Selection.Copy
Sheets("Arkusz2").Select
Columns("A:C").Select
Selection.PasteSpecial Paste:=xlPasteValues, Operation:=xlNone, SkipBlanks _
:=False, Transpose:=False
Range("H2").Select
Application.CutCopyMode = False
Selection.Copy
Sheets("Arkusz3").Select
Range("A95").Select
Selection.PasteSpecial Paste:=xlPasteValues, Operation:=xlNone, SkipBlanks _
:=False, Transpose:=False
Sheets("Arkusz1").Select
Application.CutCopyMode = False
Selection.Delete Shift:=xlToLeft
Selection.Copy
Sheets("Arkusz2").Select
Columns("A:C").Select
Selection.PasteSpecial Paste:=xlPasteValues, Operation:=xlNone, SkipBlanks _
:=False, Transpose:=False
Range("H2").Select
Application.CutCopyMode = False
Selection.Copy
Sheets("Arkusz3").Select
Range("A96").Select
Selection.PasteSpecial Paste:=xlPasteValues, Operation:=xlNone, SkipBlanks _
:=False, Transpose:=False
Sheets("Arkusz1").Select
Application.CutCopyMode = False
Selection.Delete Shift:=xlToLeft
Selection.Copy
Sheets("Arkusz2").Select
Columns("A:C").Select
Selection.PasteSpecial Paste:=xlPasteValues, Operation:=xlNone, SkipBlanks _
:=False, Transpose:=False
Range("H2").Select
Application.CutCopyMode = False
Selection.Copy
Sheets("Arkusz3").Select
Range("A97").Select
Selection.PasteSpecial Paste:=xlPasteValues, Operation:=xlNone, SkipBlanks _
:=False, Transpose:=False
Sheets("Arkusz1").Select
Application.CutCopyMode = False
Selection.Delete Shift:=xlToLeft
Selection.Copy
Sheets("Arkusz2").Select
Columns("A:C").Select
Selection.PasteSpecial Paste:=xlPasteValues, Operation:=xlNone, SkipBlanks _
:=False, Transpose:=False
Range("H2").Select
Application.CutCopyMode = False
Selection.Copy
Sheets("Arkusz3").Select
Range("A98").Select
Selection.PasteSpecial Paste:=xlPasteValues, Operation:=xlNone, SkipBlanks _
:=False, Transpose:=False
Sheets("Arkusz1").Select
Application.CutCopyMode = False
Selection.Delete Shift:=xlToLeft
Selection.Copy
Sheets("Arkusz2").Select
Columns("A:C").Select
Selection.PasteSpecial Paste:=xlPasteValues, Operation:=xlNone, SkipBlanks _
:=False, Transpose:=False
Range("H2").Select
Application.CutCopyMode = False
Selection.Copy
Sheets("Arkusz3").Select
Range("A99").Select
Selection.PasteSpecial Paste:=xlPasteValues, Operation:=xlNone, SkipBlanks _
:=False, Transpose:=False
Sheets("Arkusz1").Select
Application.CutCopyMode = False
Selection.Delete Shift:=xlToLeft
Selection.Copy
Sheets("Arkusz2").Select
Columns("A:C").Select
Selection.PasteSpecial Paste:=xlPasteValues, Operation:=xlNone, SkipBlanks _
:=False, Transpose:=False
Range("H2").Select
Application.CutCopyMode = False
Selection.Copy
Sheets("Arkusz3").Select
Range("A100").Select
Selection.PasteSpecial Paste:=xlPasteValues, Operation:=xlNone, SkipBlanks _
:=False, Transpose:=False
Sheets("Arkusz1").Select
Application.CutCopyMode = False
Selection.Delete Shift:=xlToLeft
Selection.Copy
Sheets("Arkusz2").Select
Columns("A:C").Select
Selection.PasteSpecial Paste:=xlPasteValues, Operation:=xlNone, SkipBlanks _
:=False, Transpose:=False
Range("H2").Select
Application.CutCopyMode = False
Selection.Copy
Sheets("Arkusz3").Select
Range("A101").Select
Selection.PasteSpecial Paste:=xlPasteValues, Operation:=xlNone, SkipBlanks _
:=False, Transpose:=False
Sheets("Arkusz1").Select
Application.CutCopyMode = False
Selection.Delete Shift:=xlToLeft
Selection.Copy
Sheets("Arkusz2").Select
Columns("A:C").Select
Selection.PasteSpecial Paste:=xlPasteValues, Operation:=xlNone, SkipBlanks _
:=False, Transpose:=False
Range("H2").Select
Application.CutCopyMode = False
Selection.Copy
Sheets("Arkusz3").Select
Range("A102").Select
Selection.PasteSpecial Paste:=xlPasteValues, Operation:=xlNone, SkipBlanks _
:=False, Transpose:=False
Sheets("Arkusz1").Select
Application.CutCopyMode = False
Selection.Delete Shift:=xlToLeft
Selection.Copy
Sheets("Arkusz2").Select
Columns("A:C").Select
Selection.PasteSpecial Paste:=xlPasteValues, Operation:=xlNone, SkipBlanks _
:=False, Transpose:=False
Range("H2").Select
Application.CutCopyMode = False
Selection.Copy
Sheets("Arkusz3").Select
Range("A103").Select
Selection.PasteSpecial Paste:=xlPasteValues, Operation:=xlNone, SkipBlanks _
:=False, Transpose:=False
Sheets("Arkusz1").Select
Application.CutCopyMode = False
Selection.Delete Shift:=xlToLeft
Selection.Copy
Sheets("Arkusz2").Select
Columns("A:C").Select
Selection.PasteSpecial Paste:=xlPasteValues, Operation:=xlNone, SkipBlanks _
:=False, Transpose:=False
Range("H2").Select
Application.CutCopyMode = False
Selection.Copy
Sheets("Arkusz3").Select
Range("A104").Select
Selection.PasteSpecial Paste:=xlPasteValues, Operation:=xlNone, SkipBlanks _
:=False, Transpose:=False
Sheets("Arkusz1").Select
Application.CutCopyMode = False
Selection.Delete Shift:=xlToLeft
Selection.Copy
Sheets("Arkusz2").Select
Columns("A:C").Select
Selection.PasteSpecial Paste:=xlPasteValues, Operation:=xlNone, SkipBlanks _
:=False, Transpose:=False
Range("H2").Select
Application.CutCopyMode = False
Selection.Copy
Sheets("Arkusz3").Select
Range("A105").Select
Selection.PasteSpecial Paste:=xlPasteValues, Operation:=xlNone, SkipBlanks _
:=False, Transpose:=False
Sheets("Arkusz1").Select
Application.CutCopyMode = False
Selection.Delete Shift:=xlToLeft
Selection.Copy
Sheets("Arkusz2").Select
Columns("A:C").Select
Selection.PasteSpecial Paste:=xlPasteValues, Operation:=xlNone, SkipBlanks _
:=False, Transpose:=False
Range("H2").Select
Application.CutCopyMode = False
Selection.Copy
Sheets("Arkusz3").Select
Range("A106").Select
Selection.PasteSpecial Paste:=xlPasteValues, Operation:=xlNone, SkipBlanks _
:=False, Transpose:=False
Sheets("Arkusz1").Select
Application.CutCopyMode = False
Selection.Delete Shift:=xlToLeft
Selection.Copy
Sheets("Arkusz2").Select
Columns("A:C").Select
Selection.PasteSpecial Paste:=xlPasteValues, Operation:=xlNone, SkipBlanks _
:=False, Transpose:=False
Range("H2").Select
Application.CutCopyMode = False
Selection.Copy
Sheets("Arkusz3").Select
Range("A107").Select
Selection.PasteSpecial Paste:=xlPasteValues, Operation:=xlNone, SkipBlanks _
:=False, Transpose:=False
Sheets("Arkusz1").Select
Application.CutCopyMode = False
Selection.Delete Shift:=xlToLeft
Selection.Copy
Sheets("Arkusz2").Select
Columns("A:C").Select
Selection.PasteSpecial Paste:=xlPasteValues, Operation:=xlNone, SkipBlanks _
:=False, Transpose:=False
Range("H2").Select
Application.CutCopyMode = False
Selection.Copy
Sheets("Arkusz3").Select
Range("A108").Select
Selection.PasteSpecial Paste:=xlPasteValues, Operation:=xlNone, SkipBlanks _
:=False, Transpose:=False
Sheets("Arkusz1").Select
Application.CutCopyMode = False
Selection.Delete Shift:=xlToLeft
Selection.Copy
Sheets("Arkusz2").Select
Columns("A:C").Select
Selection.PasteSpecial Paste:=xlPasteValues, Operation:=xlNone, SkipBlanks _
:=False, Transpose:=False
Range("H2").Select
Application.CutCopyMode = False
Selection.Copy
Sheets("Arkusz3").Select
Range("A109").Select
Selection.PasteSpecial Paste:=xlPasteValues, Operation:=xlNone, SkipBlanks _
:=False, Transpose:=False
Sheets("Arkusz1").Select
Application.CutCopyMode = False
Selection.Delete Shift:=xlToLeft
Selection.Copy
Sheets("Arkusz2").Select
Columns("A:C").Select
Selection.PasteSpecial Paste:=xlPasteValues, Operation:=xlNone, SkipBlanks _
:=False, Transpose:=False
Range("H2").Select
Application.CutCopyMode = False
Selection.Copy
Sheets("Arkusz3").Select
Range("A110").Select
Selection.PasteSpecial Paste:=xlPasteValues, Operation:=xlNone, SkipBlanks _
:=False, Transpose:=False
Sheets("Arkusz1").Select
Application.CutCopyMode = False
Selection.Delete Shift:=xlToLeft
Selection.Copy
Sheets("Arkusz2").Select
Columns("A:C").Select
Selection.PasteSpecial Paste:=xlPasteValues, Operation:=xlNone, SkipBlanks _
:=False, Transpose:=False
Range("H2").Select
Application.CutCopyMode = False
Selection.Copy
Sheets("Arkusz3").Select
Range("A111").Select
Selection.PasteSpecial Paste:=xlPasteValues, Operation:=xlNone, SkipBlanks _
:=False, Transpose:=False
Sheets("Arkusz1").Select
Application.CutCopyMode = False
Selection.Delete Shift:=xlToLeft
Selection.Copy
Sheets("Arkusz2").Select
Columns("A:C").Select
Selection.PasteSpecial Paste:=xlPasteValues, Operation:=xlNone, SkipBlanks _
:=False, Transpose:=False
Range("H2").Select
Application.CutCopyMode = False
Selection.Copy
Sheets("Arkusz3").Select
Range("A112").Select
Selection.PasteSpecial Paste:=xlPasteValues, Operation:=xlNone, SkipBlanks _
:=False, Transpose:=False
Sheets("Arkusz1").Select
Application.CutCopyMode = False
Selection.Delete Shift:=xlToLeft
Selection.Copy
Sheets("Arkusz2").Select
Columns("A:C").Select
Selection.PasteSpecial Paste:=xlPasteValues, Operation:=xlNone, SkipBlanks _
:=False, Transpose:=False
Range("H2").Select
Application.CutCopyMode = False
Selection.Copy
Sheets("Arkusz3").Select
Range("A113").Select
Selection.PasteSpecial Paste:=xlPasteValues, Operation:=xlNone, SkipBlanks _
:=False, Transpose:=False
Sheets("Arkusz1").Select
Application.CutCopyMode = False
Selection.Delete Shift:=xlToLeft
Selection.Copy
Sheets("Arkusz2").Select
Columns("A:C").Select
Selection.PasteSpecial Paste:=xlPasteValues, Operation:=xlNone, SkipBlanks _
:=False, Transpose:=False
Range("H2").Select
Application.CutCopyMode = False
Selection.Copy
Sheets("Arkusz3").Select
Range("A114").Select
Selection.PasteSpecial Paste:=xlPasteValues, Operation:=xlNone, SkipBlanks _
:=False, Transpose:=False
Sheets("Arkusz1").Select
Application.CutCopyMode = False
Selection.Delete Shift:=xlToLeft
Selection.Copy
Sheets("Arkusz2").Select
Columns("A:C").Select
Selection.PasteSpecial Paste:=xlPasteValues, Operation:=xlNone, SkipBlanks _
:=False, Transpose:=False
Range("H2").Select
Application.CutCopyMode = False
Selection.Copy
Sheets("Arkusz3").Select
Range("A115").Select
Selection.PasteSpecial Paste:=xlPasteValues, Operation:=xlNone, SkipBlanks _
:=False, Transpose:=False
Sheets("Arkusz1").Select
Application.CutCopyMode = False
Selection.Delete Shift:=xlToLeft
Selection.Copy
Sheets("Arkusz2").Select
Columns("A:C").Select
Selection.PasteSpecial Paste:=xlPasteValues, Operation:=xlNone, SkipBlanks _
:=False, Transpose:=False
Range("H2").Select
Application.CutCopyMode = False
Selection.Copy
Sheets("Arkusz3").Select
Range("A116").Select
Selection.PasteSpecial Paste:=xlPasteValues, Operation:=xlNone, SkipBlanks _
:=False, Transpose:=False
Sheets("Arkusz1").Select
Application.CutCopyMode = False
Selection.Delete Shift:=xlToLeft
Selection.Copy
Sheets("Arkusz2").Select
Columns("A:C").Select
Selection.PasteSpecial Paste:=xlPasteValues, Operation:=xlNone, SkipBlanks _
:=False, Transpose:=False
Range("H2").Select
Application.CutCopyMode = False
Selection.Copy
Sheets("Arkusz3").Select
Range("A117").Select
Selection.PasteSpecial Paste:=xlPasteValues, Operation:=xlNone, SkipBlanks _
:=False, Transpose:=False
Sheets("Arkusz1").Select
Application.CutCopyMode = False
Selection.Delete Shift:=xlToLeft
Selection.Copy
Sheets("Arkusz2").Select
Columns("A:C").Select
Selection.PasteSpecial Paste:=xlPasteValues, Operation:=xlNone, SkipBlanks _
:=False, Transpose:=False
Range("H2").Select
Application.CutCopyMode = False
Selection.Copy
Sheets("Arkusz3").Select
Range("A118").Select
Selection.PasteSpecial Paste:=xlPasteValues, Operation:=xlNone, SkipBlanks _
:=False, Transpose:=False
Sheets("Arkusz1").Select
Application.CutCopyMode = False
Selection.Delete Shift:=xlToLeft
Selection.Copy
Sheets("Arkusz2").Select
Columns("A:C").Select
Selection.PasteSpecial Paste:=xlPasteValues, Operation:=xlNone, SkipBlanks _
:=False, Transpose:=False
Range("H2").Select
Application.CutCopyMode = False
Selection.Copy
Sheets("Arkusz3").Select
Range("A119").Select
Selection.PasteSpecial Paste:=xlPasteValues, Operation:=xlNone, SkipBlanks _
:=False, Transpose:=False
Sheets("Arkusz1").Select
Application.CutCopyMode = False
Selection.Delete Shift:=xlToLeft
Selection.Copy
Sheets("Arkusz2").Select
Columns("A:C").Select
Selection.PasteSpecial Paste:=xlPasteValues, Operation:=xlNone, SkipBlanks _
:=False, Transpose:=False
Range("H2").Select
Application.CutCopyMode = False
Selection.Copy
Sheets("Arkusz3").Select
Range("A120").Select
Selection.PasteSpecial Paste:=xlPasteValues, Operation:=xlNone, SkipBlanks _
:=False, Transpose:=False
Sheets("Arkusz1").Select
Application.CutCopyMode = False
Selection.Delete Shift:=xlToLeft
Selection.Copy
Sheets("Arkusz2").Select
Columns("A:C").Select
Selection.PasteSpecial Paste:=xlPasteValues, Operation:=xlNone, SkipBlanks _
:=False, Transpose:=False
Range("H2").Select
Application.CutCopyMode = False
Selection.Copy
Sheets("Arkusz3").Select
Range("A121").Select
Selection.PasteSpecial Paste:=xlPasteValues, Operation:=xlNone, SkipBlanks _
:=False, Transpose:=False
Sheets("Arkusz1").Select
Application.CutCopyMode = False
Selection.Delete Shift:=xlToLeft
Selection.Copy
Sheets("Arkusz2").Select
Columns("A:C").Select
Selection.PasteSpecial Paste:=xlPasteValues, Operation:=xlNone, SkipBlanks _
:=False, Transpose:=False
Range("H2").Select
Application.CutCopyMode = False
Selection.Copy
Sheets("Arkusz3").Select
Range("A122").Select
Selection.PasteSpecial Paste:=xlPasteValues, Operation:=xlNone, SkipBlanks _
:=False, Transpose:=False
Sheets("Arkusz1").Select
Application.CutCopyMode = False
Selection.Delete Shift:=xlToLeft
Selection.Copy
Sheets("Arkusz2").Select
Columns("A:C").Select
Selection.PasteSpecial Paste:=xlPasteValues, Operation:=xlNone, SkipBlanks _
:=False, Transpose:=False
Range("H2").Select
Application.CutCopyMode = False
Selection.Copy
Sheets("Arkusz3").Select
Range("A123").Select
Selection.PasteSpecial Paste:=xlPasteValues, Operation:=xlNone, SkipBlanks _
:=False, Transpose:=False
Sheets("Arkusz1").Select
Application.CutCopyMode = False
Selection.Delete Shift:=xlToLeft
Selection.Copy
Sheets("Arkusz2").Select
Columns("A:C").Select
Selection.PasteSpecial Paste:=xlPasteValues, Operation:=xlNone, SkipBlanks _
:=False, Transpose:=False
Range("H2").Select
Application.CutCopyMode = False
Selection.Copy
Sheets("Arkusz3").Select
Range("A124").Select
Selection.PasteSpecial Paste:=xlPasteValues, Operation:=xlNone, SkipBlanks _
:=False, Transpose:=False
Sheets("Arkusz1").Select
Application.CutCopyMode = False
Selection.Delete Shift:=xlToLeft
Selection.Copy
Sheets("Arkusz2").Select
Columns("A:C").Select
Selection.PasteSpecial Paste:=xlPasteValues, Operation:=xlNone, SkipBlanks _
:=False, Transpose:=False
Range("H2").Select
Application.CutCopyMode = False
Selection.Copy
Sheets("Arkusz3").Select
Range("A125").Select
Selection.PasteSpecial Paste:=xlPasteValues, Operation:=xlNone, SkipBlanks _
:=False, Transpose:=False
Sheets("Arkusz1").Select
Application.CutCopyMode = False
Selection.Delete Shift:=xlToLeft
Selection.Copy
Sheets("Arkusz2").Select
Columns("A:C").Select
Selection.PasteSpecial Paste:=xlPasteValues, Operation:=xlNone, SkipBlanks _
:=False, Transpose:=False
Range("H2").Select
Application.CutCopyMode = False
Selection.Copy
Sheets("Arkusz3").Select
Range("A126").Select
Selection.PasteSpecial Paste:=xlPasteValues, Operation:=xlNone, SkipBlanks _
:=False, Transpose:=False
Sheets("Arkusz1").Select
Application.CutCopyMode = False
Selection.Delete Shift:=xlToLeft
Selection.Copy
Sheets("Arkusz2").Select
Columns("A:C").Select
Selection.PasteSpecial Paste:=xlPasteValues, Operation:=xlNone, SkipBlanks _
:=False, Transpose:=False
Range("H2").Select
Application.CutCopyMode = False
Selection.Copy
Sheets("Arkusz3").Select
Range("A127").Select
Selection.PasteSpecial Paste:=xlPasteValues, Operation:=xlNone, SkipBlanks _
:=False, Transpose:=False
Sheets("Arkusz1").Select
Application.CutCopyMode = False
Selection.Delete Shift:=xlToLeft
Selection.Copy
Sheets("Arkusz2").Select
Columns("A:C").Select
Selection.PasteSpecial Paste:=xlPasteValues, Operation:=xlNone, SkipBlanks _
:=False, Transpose:=False
Range("H2").Select
Application.CutCopyMode = False
Selection.Copy
Sheets("Arkusz3").Select
Range("A128").Select
Selection.PasteSpecial Paste:=xlPasteValues, Operation:=xlNone, SkipBlanks _
:=False, Transpose:=False
Sheets("Arkusz1").Select
Application.CutCopyMode = False
Selection.Delete Shift:=xlToLeft
Selection.Copy
Sheets("Arkusz2").Select
Columns("A:C").Select
Selection.PasteSpecial Paste:=xlPasteValues, Operation:=xlNone, SkipBlanks _
:=False, Transpose:=False
Range("H2").Select
Application.CutCopyMode = False
Selection.Copy
Sheets("Arkusz3").Select
Range("A129").Select
Selection.PasteSpecial Paste:=xlPasteValues, Operation:=xlNone, SkipBlanks _
:=False, Transpose:=False
Sheets("Arkusz1").Select
Application.CutCopyMode = False
Selection.Delete Shift:=xlToLeft
Selection.Copy
Sheets("Arkusz2").Select
Columns("A:C").Select
Selection.PasteSpecial Paste:=xlPasteValues, Operation:=xlNone, SkipBlanks _
:=False, Transpose:=False
Range("H2").Select
Application.CutCopyMode = False
Selection.Copy
Sheets("Arkusz3").Select
Range("A130").Select
Selection.PasteSpecial Paste:=xlPasteValues, Operation:=xlNone, SkipBlanks _
:=False, Transpose:=False
Sheets("Arkusz1").Select
Application.CutCopyMode = False
Selection.Delete Shift:=xlToLeft
Selection.Copy
Sheets("Arkusz2").Select
Columns("A:C").Select
Selection.PasteSpecial Paste:=xlPasteValues, Operation:=xlNone, SkipBlanks _
:=False, Transpose:=False
Range("H2").Select
Application.CutCopyMode = False
Selection.Copy
Sheets("Arkusz3").Select
Range("A131").Select
Selection.PasteSpecial Paste:=xlPasteValues, Operation:=xlNone, SkipBlanks _
:=False, Transpose:=False
Sheets("Arkusz1").Select
Application.CutCopyMode = False
Selection.Delete Shift:=xlToLeft
Selection.Copy
Sheets("Arkusz2").Select
Columns("A:C").Select
Selection.PasteSpecial Paste:=xlPasteValues, Operation:=xlNone, SkipBlanks _
:=False, Transpose:=False
Range("H2").Select
Application.CutCopyMode = False
Selection.Copy
Sheets("Arkusz3").Select
Range("A132").Select
Selection.PasteSpecial Paste:=xlPasteValues, Operation:=xlNone, SkipBlanks _
:=False, Transpose:=False
Sheets("Arkusz1").Select
Application.CutCopyMode = False
Selection.Delete Shift:=xlToLeft
Selection.Copy
Sheets("Arkusz2").Select
Columns("A:C").Select
Selection.PasteSpecial Paste:=xlPasteValues, Operation:=xlNone, SkipBlanks _
:=False, Transpose:=False
Range("H2").Select
Application.CutCopyMode = False
Selection.Copy
Sheets("Arkusz3").Select
Range("A133").Select
Selection.PasteSpecial Paste:=xlPasteValues, Operation:=xlNone, SkipBlanks _
:=False, Transpose:=False
Sheets("Arkusz1").Select
Application.CutCopyMode = False
[truncated: 15,105 more rows]

## Sheet: mean_distances
triad id	mean distance	segment
797	0.258902	1
286	0.261429	1
667	0.266429	1
264	0.266438	1
249	0.267658	1
270	0.270141	1
802	0.271395	1
363	0.276024	1
265	0.276064	1
250	0.276663	1
746	0.278274	1
721	0.279296	1
230	0.279432	1
671	0.279579	1
240	0.279671	1
243	0.280365	1
257	0.280728	1
271	0.281547	1
810	0.282143	1
451	0.283953	1
796	0.285296	1
622	0.285582	1
259	0.285753	1
205	0.286015	1
757	0.286135	1
599	0.286382	1
192	0.286396	1
244	0.286491	1
284	0.288241	1
364	0.289066	1
279	0.289908	1
231	0.290231	1
241	0.290283	1
139	0.29032	1
224	0.292121	1
258	0.292558	1
210	0.292614	1
222	0.292743	1
744	0.292753	1
275	0.292972	1
719	0.293426	1
666	0.294067	1
632	0.294221	1
234	0.294528	1
336	0.294936	1
232	0.295132	1
319	0.295244	1
282	0.296742	1
692	0.296977	1
151	0.297018	1
943	0.297044	1
251	0.297407	1
453	0.297483	1
140	0.297577	1
242	0.297588	1
707	0.298613	1
807	0.298782	1
175	0.299653	1
225	0.299863	1
186	0.300221	1
285	0.300505	1
620	0.300555	1
280	0.30081	1
597	0.300978	1
184	0.301146	1
124	0.301568	1
734	0.301616	1
122	0.302084	1
235	0.30244	1
399	0.302757	1
572	0.302788	1
418	0.302804	1
755	0.303196	1
362	0.303635	1
276	0.304817	1
199	0.305388	1
343	0.305454	1
132	0.30559	1
261	0.305905	1
252	0.30592	1
246	0.305955	1
248	0.305978	1
586	0.305997	1
130	0.306016	1
263	0.306283	1
720	0.306713	1
283	0.307222	1
745	0.307644	1
221	0.307661	1
675	0.308374	1
801	0.308409	1
245	0.309165	1
187	0.309167	1
260	0.309197	1
949	0.309666	1
200	0.309757	1
1106	0.309806	1
317	0.309869	1
611	0.309928	1
334	0.30997	1
690	0.31034	1
138	0.310349	1
125	0.31041	1
145	0.310522	1
808	0.310611	1
223	0.310695	1
247	0.311196	1
298	0.311231	1
262	0.311441	1
630	0.311786	1
713	0.311917	1
19	0.312396	1
450	0.312659	1
167	0.313071	1
217	0.313264	1
169	0.313298	1
776	0.314204	1
6	0.314249	1
220	0.314563	1
859	0.31464	1
791	0.314778	1
552	0.314784	1
426	0.314832	1
133	0.314881	1
886	0.314899	1
233	0.314948	1
598	0.314969	1
309	0.315077	1
705	0.3151	1
267	0.315122	1
621	0.316213	1
570	0.316414	1
269	0.316791	1
176	0.317142	1
178	0.317696	1
397	0.317811	1
214	0.317885	1
121	0.318037	1
228	0.318144	1
416	0.318336	1
142	0.318414	1
376	0.318448	1
153	0.318661	1
227	0.319188	1
767	0.319524	1
591	0.319564	1
144	0.320017	1
266	0.320052	1
219	0.320126	1
676	0.320319	1
8	0.320344	1
328	0.320641	1
155	0.320766	1
146	0.321025	1
229	0.321027	1
959	0.322179	1
141	0.322233	1
732	0.32241	1
268	0.322464	1
756	0.322572	1
152	0.32259	1
649	0.322626	1
123	0.322712	1
185	0.322745	1
584	0.322938	1
341	0.323171	1
942	0.323385	1
226	0.32346	1
1113	0.323585	1
318	0.32359	1
388	0.323794	1
662	0.323903	1
143	0.32402	1
784	0.32407	1
237	0.32415	1
193	0.324195	1
154	0.324617	1
170	0.324618	1
12	0.324688	1
14	0.324888	1
296	0.324957	1
798	0.325128	1
335	0.325297	1
239	0.325323	1
1014	0.325697	1
1043	0.326348	1
10	0.326515	1
714	0.326688	1
898	0.327015	1
691	0.327728	1
739	0.327783	1
682	0.327785	1
641	0.327974	1
236	0.328169	1
311	0.328219	1
684	0.328227	1
828	0.328429	1
857	0.328519	1
455	0.328917	1
884	0.329143	1
131	0.329426	1
555	0.329553	1
238	0.329635	1
157	0.329664	1
254	0.329667	1
179	0.329681	1
128	0.32972	1
409	0.329838	1
189	0.330173	1
492	0.330857	1
656	0.330925	1
127	0.331183	1
609	0.331367	1
166	0.331394	1
202	0.331639	1
1	0.331749	1
513	0.331879	1
5	0.331978	1
307	0.331991	1
15	0.332131	1
398	0.332143	1
631	0.332419	1
256	0.332484	1
354	0.332519	1
374	0.332534	1
17	0.332663	1
706	0.332688	1
191	0.333145	1
424	0.333269	1
159	0.333533	1
562	0.33377	1
958	0.333788	1
48	0.334242	1
564	0.33434	1
774	0.334344	1
417	0.334369	1
571	0.334374	1
129	0.334379	1
253	0.334584	1
806	0.334864	1
188	0.334909	1
190	0.334929	1
592	0.335124	1
361	0.335227	1
204	0.335278	1
156	0.335551	1
844	0.335561	1
668	0.33572	1
126	0.336053	1
255	0.336349	1
391	0.336428	1
615	0.336528	1
201	0.336528	1
203	0.336562	1
697	0.337235	1
3	0.337451	1
168	0.337684	1
158	0.337692	1
101	0.337752	1
799	0.337901	1
349	0.33791	1
194	0.338218	1
7	0.338299	1
31	0.338311	1
699	0.338327	1
71	0.338419	1
135	0.338427	1
789	0.338987	1
1105	0.339232	1
18	0.339787	1
272	0.340477	1
981	0.340477	1
1056	0.340616	1
358	0.340694	1
439	0.340837	1
1012	0.341087	1
873	0.341184	1
386	0.341192	1
137	0.341349	1
765	0.341387	1
826	0.341488	1
288	0.341497	1
585	0.341574	1
20	0.341592	1
278	0.341706	1
858	0.341875	1
326	0.341941	1
277	0.342049	1
725	0.342177	1
1041	0.342184	1
290	0.342474	1
297	0.34253	1
173	0.342832	1
58	0.343098	1
134	0.343175	1
647	0.343395	1
342	0.34347	1
896	0.34366	1
60	0.343776	1
885	0.343994	1
733	0.34403	1
467	0.344183	1
955	0.344221	1
136	0.344308	1
551	0.3446	1
576	0.344789	1
312	0.344993	1
522	0.345235	1
37	0.345266	1
177	0.34529	1
782	0.345447	1
750	0.345455	1
172	0.345485	1
948	0.345564	1
207	0.345573	1
490	0.345625	1
448	0.345728	1
11	0.345947	1
851	0.346051	1
578	0.346129	1
39	0.346213	1
148	0.34674	1
511	0.347069	1
329	0.347122	1
274	0.347357	1
685	0.347396	1
4	0.347441	1
712	0.347497	1
433	0.347576	1
49	0.347668	1
1124	0.347698	1
273	0.347868	1
669	0.348545	1
366	0.348714	1
660	0.348906	1
9	0.348979	1
54	0.349415	1
998	0.349433	1
281	0.349626	1
86	0.349629	1
368	0.35005	1
22	0.350113	1
444	0.350256	1
308	0.350308	1
919	0.350496	1
639	0.350554	1
726	0.350563	1
174	0.35072	1
375	0.35073	1
88	0.351147	1
24	0.351204	1
809	0.35126	1
171	0.351442	1
803	0.351549	1
407	0.351591	1
842	0.351666	1
209	0.352219	1
150	0.352437	1
208	0.352464	1
299	0.352738	1
654	0.352838	1
147	0.352841	1
206	0.352843	1
352	0.353201	1
181	0.353336	1
32	0.353444	1
480	0.353525	1
72	0.353605	1
102	0.353646	1
565	0.353743	1
149	0.354027	1
610	0.354164	1
13	0.354184	1
775	0.3542	1
425	0.354412	1
956	0.354424	1
301	0.35454	1
392	0.354551	1
677	0.355006	1
979	0.355136	1
936	0.355179	1
35	0.355502	1
79	0.35556	1
1013	0.355598	1
42	0.355677	1
722	0.355731	1
681	0.355992	1
590	0.356146	1
1123	0.356218	1
452	0.356305	1
111	0.356325	1
818	0.356602	1
1029	0.356908	1
44	0.357189	1
411	0.357305	1
1006	0.357431	1
182	0.357856	1
820	0.357967	1
909	0.357994	1
716	0.358052	1
827	0.358107	1
947	0.358108	1
465	0.358212	1
160	0.35826	1
1042	0.358284	1
183	0.358518	1
163	0.358588	1
61	0.359196	1
1054	0.359383	1
180	0.359385	1
64	0.359475	1
928	0.359564	1
603	0.359625	1
359	0.359869	1
747	0.360223	1
347	0.360331	1
387	0.360406	1
26	0.360592	1
503	0.360632	1
700	0.360635	1
2	0.360702	1
871	0.360844	1
93	0.360942	1
741	0.361028	1
164	0.361064	1
491	0.361191	1
66	0.361312	1
378	0.361707	1
561	0.361857	1
437	0.36216	1
356	0.362202	1
28	0.362348	1
783	0.362461	1
897	0.36266	1
40	0.362719	1
520	0.362924	1
790	0.363008	1
484	0.363037	1
95	0.363195	1
291	0.363215	1
852	0.36323	1
766	0.363564	1
380	0.364001	1
672	0.364022	1
512	0.364226	1
648	0.364428	1
196	0.364428	1
327	0.364432	1
57	0.364886	1
717	0.365068	1
310	0.365074	1
715	0.365337	1
161	0.36558	1
47	0.365651	1
879	0.365736	1
600	0.365861	1
1120	0.366035	1
804	0.366348	1
594	0.366589	1
718	0.366812	1
1079	0.367185	1
683	0.367513	1
996	0.367534	1
16	0.36756	1
162	0.367989	1
723	0.368116	1
944	0.368299	1
558	0.368363	1
742	0.368587	1
971	0.368609	1
51	0.368688	1
740	0.368961	1
843	0.369035	1
320	0.369151	1
579	0.369367	1
36	0.369433	1
287	0.369535	1
165	0.369622	1
197	0.369706	1
917	0.36973	1
954	0.369784	1
617	0.369924	1
25	0.369979	1
688	0.370161	1
537	0.370179	1
973	0.370448	1
834	0.370456	1
70	0.370603	1
478	0.370653	1
431	0.370756	1
623	0.37086	1
89	0.370964	1
655	0.370994	1
446	0.371267	1
696	0.371514	1
195	0.371694	1
30	0.371701	1
743	0.371811	1
369	0.372215	1
457	0.372236	1
595	0.372466	1
442	0.372546	1
980	0.372657	1
836	0.372667	1
1068	0.373011	1
198	0.373165	1
215	0.373268	1
100	0.373634	1
864	0.373702	1
748	0.373711	1
75	0.373768	1
640	0.37385	1
1098	0.373904	1
593	0.373988	1
563	0.374126	1
353	0.374138	1
459	0.374296	1
74	0.374485	1
390	0.374489	1
59	0.374594	1
1089	0.374645	1
661	0.37471	1
33	0.37504	1
314	0.375109	1
408	0.375352	1
21	0.375618	1
1111	0.375877	1
568	0.376009	1
45	0.376117	1
211	0.376143	1
618	0.376204	1
596	0.376304	1
543	0.3764	1
466	0.376414	1
85	0.376468	1
50	0.376541	1
1007	0.376725	1
530	0.376726	1
800	0.376822	1
548	0.37712	1
559	0.377189	1
81	0.377321	1
934	0.377714	1
891	0.377866	1
616	0.377978	1
106	0.37806	1
365	0.378087	1
1121	0.378143	1
601	0.378619	1
907	0.378826	1
945	0.3789	1
821	0.37893	1
331	0.378959	1
1027	0.379186	1
401	0.379213	1
687	0.379258	1
302	0.379282	1
926	0.37938	1
673	0.379406	1
55	0.379609	1
727	0.379956	1
38	0.380031	1
357	0.380117	1
1036	0.380153	1
63	0.380362	1
1055	0.380396	1
216	0.380506	1
315	0.380678	1
670	0.380728	1
501	0.381163	1
485	0.38124	1
104	0.381406	1
73	0.381473	1
212	0.381573	1
67	0.381666	1
850	0.381807	1
619	0.381838	1
872	0.382109	1
313	0.382254	1
289	0.382694	1
348	0.383262	1
394	0.383627	1
29	0.38374	1
438	0.384015	1
693	0.384229	1
988	0.384412	1
953	0.384416	1
817	0.3846	1
294	0.384626	1
80	0.384658	1
521	0.384679	1
624	0.384684	1
332	0.384838	1
506	0.384847	1
400	0.384891	1
1110	0.385243	1
863	0.385342	1
316	0.385363	1
113	0.385499	1
360	0.385558	1
567	0.385777	1
1125	0.385839	1
865	0.385997	1
957	0.386053	1
96	0.386066	1
454	0.386262	1
218	0.386638	1
330	0.386705	1
997	0.38686	1
698	0.386971	1
105	0.387084	1
761	0.387239	1
990	0.387412	1
23	0.38778	1
62	0.388004	1
413	0.388063	1
470	0.388101	1
1077	0.388452	1
103	0.388666	1
918	0.389255	1
752	0.389343	1
686	0.389468	1
854	0.389656	1
213	0.389735	1
604	0.389945	1
890	0.390158	1
87	0.390308	1
535	0.390424	1
395	0.390541	1
479	0.390778	1
573	0.390867	1
381	0.390917	1
472	0.391244	1
419	0.391276	1
443	0.391382	1
114	0.391458	1
333	0.391468	1
52	0.391576	1
92	0.391652	1
367	0.391906	1
393	0.392168	1
689	0.392634	1
112	0.39334	1
881	0.393552	1
372	0.393637	1
860	0.393745	1
974	0.39391	1
293	0.393937	1
553	0.39394	1
41	0.394246	1
1107	0.394358	1
950	0.394533	1
432	0.394774	1
414	0.395352	1
566	0.395717	1
1066	0.395939	1
460	0.39599	1
694	0.39604	1
577	0.396081	1
396	0.396216	1
855	0.396291	1
927	0.396381	1
819	0.396759	1
1087	0.396851	1
541	0.397178	1
412	0.397404	1
1005	0.39746	1
833	0.397662	1
837	0.397744	1
43	0.397874	1
711	0.398037	1
1019	0.398084	1
528	0.398398	1
853	0.398407	1
447	0.398568	1
76	0.398823	1
824	0.398909	1
702	0.399149	1
569	0.399272	1
887	0.39933	1
91	0.399441	1
970	0.39953	1
627	0.39963	1
1096	0.399834	1
908	0.400183	1
483	0.400373	1
83	0.400494	1
882	0.40057	1
856	0.400916	1
546	0.400924	1
724	0.401262	1
456	0.401441	1
935	0.401474	1
753	0.401568	1
321	0.401656	1
65	0.401692	1
34	0.401906	1
371	0.402524	1
1028	0.402637	1
1021	0.402719	1
1122	0.402825	1
574	0.403031	1
880	0.403098	1
415	0.403239	1
554	0.40333	1
751	0.403625	1
292	0.403723	1
861	0.404209	1
1118	0.404376	1
1048	0.404401	1
300	0.404436	1
502	0.405098	1
56	0.405201	1
703	0.405436	1
69	0.405501	1
495	0.405513	1
602	0.405685	1
27	0.405719	1
1009	0.405778	1
823	0.40593	1
832	0.406023	1
805	0.40682	1
758	0.406829	1
883	0.406841	1
1018	0.406968	1
951	0.40716	1
749	0.407545	1
1108	0.407616	1
107	0.40765	1
295	0.407898	1
487	0.40838	1
581	0.408419	1
90	0.408748	1
377	0.409539	1
946	0.409582	1
628	0.409621	1
701	0.409682	1
708	0.410574	1
888	0.410593	1
338	0.410615	1
1038	0.410712	1
1078	0.410778	1
94	0.411053	1
46	0.41107	1
754	0.411392	1
82	0.411402	1
1112	0.411425	1
1010	0.411577	1
674	0.41166	1
625	0.412026	1
536	0.412749	1
582	0.412851	1
1008	0.412895	1
488	0.413052	1
370	0.413272	1
508	0.413272	1
626	0.413693	1
1047	0.413731	1
972	0.413963	1
116	0.413989	1
829	0.414101	1
68	0.414421	1
1015	0.414759	1
402	0.414791	1
458	0.414882	1
1117	0.415159	1
977	0.415478	1
991	0.416008	1
1088	0.416123	1
493	0.416168	1
304	0.41618	1
379	0.416195	1
463	0.416238	1
486	0.416265	1
1039	0.416727	1
822	0.416817	1
704	0.416906	1
542	0.417005	1
473	0.417165	1
866	0.417807	1
509	0.418038	1
633	0.418175	1
1037	0.418253	1
373	0.418765	1
580	0.418868	1
1011	0.419207	1
339	0.419637	1
98	0.419642	1
1067	0.41966	1
825	0.420103	1
305	0.420243	1
903	0.420585	1
835	0.420855	1
587	0.421164	1
489	0.421347	1
507	0.42176	1
1044	0.421946	1
421	0.422492	1
117	0.422503	1
529	0.422606	1
629	0.422825	1
695	0.422844	1
514	0.423102	1
976	0.423316	1
986	0.42382	1
1114	0.423822	1
462	0.423927	1
337	0.424016	1
99	0.424059	1
78	0.42407	1
556	0.424171	1
893	0.424271	1
830	0.424567	1
729	0.425466	1
575	0.425537	1
494	0.425766	1
303	0.426033	1
849	0.426255	1
1040	0.426399	1
759	0.426491	1
115	0.426505	1
383	0.426715	1
1097	0.426879	1
1016	0.426974	1
583	0.427222	1
709	0.4273	1
547	0.428311	1
510	0.428348	1
1109	0.429259	1
97	0.429543	1
985	0.429902	1
862	0.429998	1
1020	0.43004	1
839	0.430115	1
772	0.431238	1
384	0.432295	1
53	0.43302	1
422	0.433025	1
730	0.433082	1
975	0.43315	1
515	0.43348	1
461	0.43362	1
340	0.434288	1
84	0.434413	1
894	0.434465	1
306	0.434927	1
902	0.43519	1
557	0.43531	1
1045	0.435427	1
468	0.435438	1
840	0.435446	1
77	0.435635	1
606	0.436177	1
889	0.436572	1
1049	0.436975	1
982	0.437282	1
952	0.437401	1
496	0.437794	1
420	0.438275	1
588	0.438408	1
382	0.438468	1
634	0.438564	1
1115	0.438823	1
1119	0.438926	1
848	0.439255	1
892	0.439422	1
464	0.439598	1
645	0.439971	1
1022	0.440033	1
978	0.440195	1
728	0.440644	1
471	0.441335	1
838	0.441607	1
389	0.441787	1
607	0.441875	1
738	0.442136	1
989	0.442186	1
323	0.44481	1
427	0.444871	1
517	0.445204	1
469	0.445259	1
1017	0.445579	1
762	0.445957	1
1051	0.446224	1
845	0.446279	1
831	0.44636	1
899	0.446453	1
109	0.446555	1
895	0.447243	1
763	0.447781	1
350	0.448403	1
987	0.448805	1
841	0.449025	1
385	0.449235	1
983	0.449364	1
324	0.449437	1
120	0.449653	1
475	0.450113	1
423	0.450695	1
110	0.451131	1
993	0.451188	1
518	0.451317	1
605	0.451799	1
760	0.452224	1
476	0.452687	1
1046	0.453424	1
1052	0.455203	1
994	0.455393	1
868	0.455496	1
635	0.455815	1
637	0.456351	1
636	0.457019	1
710	0.457089	1
404	0.457357	1
731	0.457523	1
735	0.457981	1
516	0.458418	1
1116	0.458493	1
1061	0.458862	1
780	0.45896	1
915	0.459392	1
322	0.459498	1
1050	0.45968	1
108	0.460196	1
846	0.460412	1
435	0.460483	1
474	0.460636	1
589	0.461069	1
1003	0.461173	1
869	0.461402	1
992	0.461545	1
900	0.462676	1
405	0.463272	1
878	0.463498	1
118	0.463555	1
345	0.463739	1
119	0.463745	1
984	0.463835	1
344	0.46444	1
773	0.46626	1
1060	0.46898	1
523	0.469289	1
788	0.469578	1
519	0.469687	1
608	0.470128	1
481	0.470284	1
1002	0.470387	1
777	0.470852	1
867	0.471036	1
477	0.471202	1
612	0.471333	1
781	0.473709	1
403	0.474164	1
995	0.474323	1
924	0.474418	1
1053	0.474846	1
904	0.475119	1
999	0.47518	1
905	0.476016	1
498	0.476661	1
429	0.477654	1
1057	0.47787	1
533	0.478423	1
785	0.478459	2
428	0.478527	2
325	0.478533	2
646	0.47896	2
736	0.479259	2
499	0.479281	2
877	0.479431	2
901	0.480684	2
1024	0.481272	2
847	0.482383	2
482	0.482783	2
1075	0.483092	2
653	0.483263	2
524	0.483685	2
650	0.484204	2
933	0.484246	2
1025	0.486008	2
870	0.486424	2
351	0.486565	2
1004	0.48825	2
657	0.488262	2
874	0.48827	2
771	0.488372	2
764	0.48867	2
355	0.48924	2
1062	0.489275	2
778	0.490353	2
923	0.490393	2
497	0.491325	2
1000	0.491709	2
916	0.491814	2
526	0.492935	2
613	0.493279	2
410	0.495116	2
525	0.495706	2
406	0.495942	2
1023	0.496273	2
932	0.49653	2
920	0.496743	2
925	0.496973	2
768	0.497568	2
1058	0.497841	2
1064	0.498377	2
737	0.498434	2
1063	0.499222	2
786	0.499404	2
914	0.500718	2
638	0.501605	2
929	0.501873	2
436	0.502955	2
614	0.502956	2
1001	0.50361	2
1059	0.503897	2
440	0.504402	2
651	0.504699	2
875	0.506041	2
441	0.506112	2
779	0.507714	2
346	0.507789	2
445	0.508826	2
500	0.509738	2
787	0.509915	2
658	0.510151	2
642	0.511491	2
1034	0.511751	2
652	0.512539	2
921	0.512673	2
906	0.512819	2
504	0.513339	2
659	0.513562	2
540	0.515349	2
534	0.515567	2
913	0.516313	2
930	0.518699	2
1026	0.518789	2
1084	0.51903	2
876	0.519442	2
544	0.520642	2
910	0.520686	2
538	0.521147	2
769	0.522557	2
1033	0.523336	2
1076	0.523574	2
922	0.525454	2
1086	0.526639	2
430	0.526656	2
931	0.526744	2
1094	0.527212	2
1030	0.527566	2
941	0.528945	2
505	0.529492	2
1083	0.529833	2
770	0.531506	2
795	0.532875	2
1035	0.533009	2
1080	0.533294	2
434	0.533666	2
527	0.534459	2
1093	0.535719	2
545	0.535846	2
539	0.535858	2
644	0.536294	2
643	0.536576	2
1090	0.537071	2
1085	0.537712	2
911	0.54036	2
792	0.541475	2
1095	0.542934	2
531	0.543107	2
1065	0.544484	2
1073	0.544922	2
969	0.545246	2
912	0.547255	2
1032	0.5478	2
940	0.54788	2
1031	0.548722	2
1082	0.551907	2
937	0.55221	2
1092	0.552636	2
1081	0.553114	2
963	0.554563	2
1072	0.556056	2
1091	0.557251	2
1069	0.557917	2
663	0.558337	2
532	0.560499	2
1074	0.560779	2
794	0.565969	2
665	0.570949	2
1071	0.573336	2
939	0.574452	2
793	0.575552	2
962	0.577452	2
938	0.577806	2
549	0.577963	2
968	0.57832	2
1070	0.580899	2
816	0.582082	2
449	0.583113	2
967	0.585796	2
813	0.59123	2
812	0.592015	2
664	0.593305	2
961	0.593915	2
966	0.594776	2
1103	0.595862	2
679	0.597152	2
1104	0.598398	2
550	0.599474	2
960	0.604225	2
1099	0.604888	2
1102	0.609102	2
1101	0.610681	2
964	0.617268	2
965	0.619433	2
1140	0.620311	2
814	0.623071	2
560	0.624553	2
1130	0.627913	2
811	0.628306	2
1137	0.629192	2
680	0.629345	2
1136	0.633257	2
1127	0.63544	2
1100	0.635677	2
1139	0.636042	2
1135	0.639274	2
1129	0.641653	2
678	0.651535	2
1128	0.655248	2
1138	0.660267	2
1131	0.663877	2
1134	0.663959	2
815	0.665616	2
1126	0.6781	2
1133	0.695488	2
1132	0.70948	2

## Sheet: chi2_test&multiple_comp
triad id	variable	mean distance	segment		Participation:	absence	presence	absence	presence					multiple comparisons
797	V11	0.258902	1		Risk Factor/Segment:	1	1	2	2	total	chi-square	p-value	statistically	p_value_bonferroni	statistically
797	V13	0.258902	1		Age	792	171	177	0	1140	36.98	1.19347e-09	significant	2.38694e-08	significant
797	V18	0.258902	1		BMI	797	166	172	5	1140	24.36	7.99108e-07	significant	1.59822e-05	significant
286	V11	0.261429	1		Hb	792	171	177	0	1140	36.98	1.19347e-09	significant	2.38694e-08	significant
286	V12	0.261429	1		WBC	819	144	150	27	1140	0.01	0.920344	non-significant	1	non-significant
286	V13	0.261429	1		RBC	792	171	177	0	1140	36.98	1.19347e-09	significant	2.38694e-08	significant
667	V11	0.266429	1		PLT	797	166	172	5	1140	24.36	7.99108e-07	significant	1.59822e-05	significant
667	V13	0.266429	1		UREA	827	136	142	35	1140	3.75	0.0528075	non-significant	1	non-significant
667	V17	0.266429	1		CREA	821	142	148	29	1140	0.31	0.57768	non-significant	1	non-significant
264	V5	0.266438	1		GFR	823	140	146	31	1140	1.04	0.307821	non-significant	1	non-significant
264	V11	0.266438	1		GLU	837	126	132	45	1140	17.86	2.37767e-05	significant	0.000475533	significant
264	V13	0.266438	1		Na+	792	171	177	0	1140	36.98	1.19347e-09	significant	2.38694e-08	significant
249	V3	0.267658	1		K+	792	171	177	0	1140	36.98	1.19347e-09	significant	2.38694e-08	significant
249	V11	0.267658	1		Cl-	792	171	177	0	1140	36.98	1.19347e-09	significant	2.38694e-08	significant
249	V13	0.267658	1		CK-MB mass	838	125	131	46	1140	19.84	8.42021e-06	significant	0.000168404	significant
270	V6	0.270141	1		hsTnT	846	117	123	54	1140	39.53	3.23058e-10	significant	6.46116e-09	significant
270	V11	0.270141	1		D-dimer	851	112	118	59	1140	55.24	1.06676e-13	significant	2.13351e-12	significant
270	V13	0.270141	1		aD-dimer	836	127	133	44	1140	15.97	6.43543e-05	significant	0.00128709	significant
802	V12	0.271395	1		INR	831	132	138	39	1140	8.13	0.00435387	significant	0.0870775	non-significant
802	V13	0.271395	1		aPTT	843	120	126	51	1140	31.36	2.14352e-08	significant	4.28704e-07	significant
802	V18	0.271395	1		CRP	853	110	116	61	1140	62.25	3.02509e-15	significant	6.05018e-14	significant
363	V11	0.276024	1
363	V13	0.276024	1
363	V14	0.276024	1
265	V5	0.276064	1
265	V12	0.276064	1
265	V13	0.276064	1
250	V3	0.276663	1
250	V12	0.276663	1
250	V13	0.276663	1
746	V5	0.278274	1
746	V13	0.278274	1
746	V18	0.278274	1
721	V3	0.279296	1
721	V13	0.279296	1
721	V18	0.279296	1
230	V1	0.279432	1
230	V11	0.279432	1
230	V13	0.279432	1
671	V12	0.279579	1
671	V13	0.279579	1
671	V17	0.279579	1
240	V2	0.279671	1
240	V11	0.279671	1
240	V13	0.279671	1
243	V3	0.280365	1
243	V5	0.280365	1
243	V13	0.280365	1
257	V4	0.280728	1
257	V11	0.280728	1
257	V13	0.280728	1
271	V6	0.281547	1
271	V12	0.281547	1
271	V13	0.281547	1
810	V13	0.282143	1
810	V17	0.282143	1
810	V18	0.282143	1
451	V11	0.283953	1
451	V13	0.283953	1
451	V15	0.283953	1
796	V11	0.285296	1
796	V12	0.285296	1
796	V18	0.285296	1
622	V5	0.285582	1
622	V13	0.285582	1
622	V17	0.285582	1
259	V5	0.285753	1
259	V6	0.285753	1
259	V13	0.285753	1
205	V5	0.286015	1
205	V11	0.286015	1
205	V12	0.286015	1
757	V6	0.286135	1
757	V13	0.286135	1
757	V18	0.286135	1
599	V3	0.286382	1
599	V13	0.286382	1
599	V17	0.286382	1
192	V3	0.286396	1
192	V11	0.286396	1
192	V12	0.286396	1
244	V3	0.286491	1
244	V6	0.286491	1
244	V13	0.286491	1
284	V10	0.288241	1
284	V11	0.288241	1
284	V13	0.288241	1
364	V12	0.289066	1
364	V13	0.289066	1
364	V14	0.289066	1
279	V8	0.289908	1
279	V11	0.289908	1
279	V13	0.289908	1
231	V1	0.290231	1
231	V12	0.290231	1
231	V13	0.290231	1
241	V2	0.290283	1
241	V12	0.290283	1
241	V13	0.290283	1
139	V3	0.29032	1
139	V5	0.29032	1
139	V11	0.29032	1
224	V1	0.292121	1
224	V5	0.292121	1
224	V13	0.292121	1
258	V4	0.292558	1
258	V12	0.292558	1
258	V13	0.292558	1
210	V6	0.292614	1
210	V11	0.292614	1
210	V12	0.292614	1
222	V1	0.292743	1
222	V3	0.292743	1
222	V13	0.292743	1
744	V5	0.292753	1
744	V11	0.292753	1
744	V18	0.292753	1
275	V7	0.292972	1
275	V11	0.292972	1
275	V13	0.292972	1
719	V3	0.293426	1
719	V11	0.293426	1
719	V18	0.293426	1
666	V11	0.294067	1
666	V12	0.294067	1
666	V17	0.294067	1
632	V6	0.294221	1
632	V13	0.294221	1
632	V17	0.294221	1
234	V2	0.294528	1
234	V5	0.294528	1
234	V13	0.294528	1
336	V5	0.294936	1
336	V13	0.294936	1
336	V14	0.294936	1
232	V2	0.295132	1
232	V3	0.295132	1
232	V13	0.295132	1
319	V3	0.295244	1
319	V13	0.295244	1
319	V14	0.295244	1
282	V9	0.296742	1
282	V11	0.296742	1
282	V13	0.296742	1
692	V1	0.296977	1
692	V13	0.296977	1
692	V18	0.296977	1
151	V5	0.297018	1
151	V6	0.297018	1
151	V11	0.297018	1
943	V11	0.297044	1
943	V13	0.297044	1
943	V19	0.297044	1
251	V4	0.297407	1
251	V5	0.297407	1
251	V13	0.297407	1
453	V12	0.297483	1
453	V13	0.297483	1
453	V15	0.297483	1
140	V3	0.297577	1
140	V6	0.297577	1
140	V11	0.297577	1
242	V3	0.297588	1
242	V4	0.297588	1
242	V13	0.297588	1
707	V2	0.298613	1
707	V13	0.298613	1
707	V18	0.298613	1
807	V13	0.298782	1
807	V14	0.298782	1
807	V18	0.298782	1
175	V1	0.299653	1
175	V11	0.299653	1
175	V12	0.299653	1
225	V1	0.299863	1
225	V6	0.299863	1
225	V13	0.299863	1
186	V3	0.300221	1
186	V5	0.300221	1
186	V12	0.300221	1
285	V10	0.300505	1
285	V12	0.300505	1
285	V13	0.300505	1
620	V5	0.300555	1
620	V11	0.300555	1
620	V17	0.300555	1
280	V8	0.30081	1
280	V12	0.30081	1
280	V13	0.30081	1
597	V3	0.300978	1
597	V11	0.300978	1
597	V17	0.300978	1
184	V2	0.301146	1
184	V11	0.301146	1
184	V12	0.301146	1
124	V1	0.301568	1
124	V5	0.301568	1
124	V11	0.301568	1
734	V4	0.301616	1
734	V13	0.301616	1
734	V18	0.301616	1
122	V1	0.302084	1
122	V3	0.302084	1
122	V11	0.302084	1
235	V2	0.30244	1
235	V6	0.30244	1
235	V13	0.30244	1
399	V3	0.302757	1
399	V13	0.302757	1
399	V15	0.302757	1
572	V1	0.302788	1
572	V13	0.302788	1
572	V17	0.302788	1
418	V5	0.302804	1
418	V13	0.302804	1
418	V15	0.302804	1
755	V6	0.303196	1
755	V11	0.303196	1
755	V18	0.303196	1
362	V11	0.303635	1
362	V12	0.303635	1
362	V14	0.303635	1
276	V7	0.304817	1
276	V12	0.304817	1
276	V13	0.304817	1
199	V4	0.305388	1
199	V11	0.305388	1
199	V12	0.305388	1
343	V6	0.305454	1
343	V13	0.305454	1
343	V14	0.305454	1
132	V2	0.30559	1
132	V5	0.30559	1
132	V11	0.30559	1
261	V5	0.305905	1
261	V8	0.305905	1
261	V13	0.305905	1
252	V4	0.30592	1
252	V6	0.30592	1
252	V13	0.30592	1
246	V3	0.305955	1
246	V8	0.305955	1
246	V13	0.305955	1
248	V3	0.305978	1
248	V10	0.305978	1
248	V13	0.305978	1
586	V2	0.305997	1
586	V13	0.305997	1
586	V17	0.305997	1
130	V2	0.306016	1
130	V3	0.306016	1
130	V11	0.306016	1
263	V5	0.306283	1
263	V10	0.306283	1
263	V13	0.306283	1
720	V3	0.306713	1
720	V12	0.306713	1
720	V18	0.306713	1
283	V9	0.307222	1
283	V12	0.307222	1
283	V13	0.307222	1
745	V5	0.307644	1
745	V12	0.307644	1
745	V18	0.307644	1
221	V1	0.307661	1
221	V2	0.307661	1
221	V13	0.307661	1
675	V13	0.308374	1
675	V14	0.308374	1
675	V17	0.308374	1
801	V11	0.308409	1
801	V17	0.308409	1
801	V18	0.308409	1
245	V3	0.309165	1
245	V7	0.309165	1
245	V13	0.309165	1
187	V3	0.309167	1
187	V6	0.309167	1
187	V12	0.309167	1
260	V5	0.309197	1
260	V7	0.309197	1
260	V13	0.309197	1
949	V12	0.309666	1
949	V13	0.309666	1
949	V19	0.309666	1
200	V5	0.309757	1
200	V6	0.309757	1
200	V12	0.309757	1
1106	V11	0.309806	1
1106	V13	0.309806	1
1106	V20	0.309806	1
317	V3	0.309869	1
317	V11	0.309869	1
317	V14	0.309869	1
611	V4	0.309928	1
611	V13	0.309928	1
611	V17	0.309928	1
334	V5	0.30997	1
334	V11	0.30997	1
334	V14	0.30997	1
690	V1	0.31034	1
690	V11	0.31034	1
690	V18	0.31034	1
138	V3	0.310349	1
138	V4	0.310349	1
138	V11	0.310349	1
125	V1	0.31041	1
125	V6	0.31041	1
125	V11	0.31041	1
145	V4	0.310522	1
145	V5	0.310522	1
145	V11	0.310522	1
808	V13	0.310611	1
808	V15	0.310611	1
808	V18	0.310611	1
223	V1	0.310695	1
223	V4	0.310695	1
223	V13	0.310695	1
247	V3	0.311196	1
247	V9	0.311196	1
247	V13	0.311196	1
298	V1	0.311231	1
298	V13	0.311231	1
298	V14	0.311231	1
262	V5	0.311441	1
262	V9	0.311441	1
262	V13	0.311441	1
630	V6	0.311786	1
630	V11	0.311786	1
630	V17	0.311786	1
713	V3	0.311917	1
713	V5	0.311917	1
713	V18	0.311917	1
19	V3	0.312396	1
19	V5	0.312396	1
19	V6	0.312396	1
450	V11	0.312659	1
450	V12	0.312659	1
450	V15	0.312659	1
167	V1	0.313071	1
167	V3	0.313071	1
167	V12	0.313071	1
217	V8	0.313264	1
217	V11	0.313264	1
217	V12	0.313264	1
169	V1	0.313298	1
169	V5	0.313298	1
169	V12	0.313298	1
776	V8	0.314204	1
776	V13	0.314204	1
776	V18	0.314204	1
6	V1	0.314249	1
6	V3	0.314249	1
6	V5	0.314249	1
220	V10	0.314563	1
220	V11	0.314563	1
220	V12	0.314563	1
859	V3	0.31464	1
859	V13	0.31464	1
859	V19	0.31464	1
791	V10	0.314778	1
791	V13	0.314778	1
791	V18	0.314778	1
552	V11	0.314784	1
552	V13	0.314784	1
552	V16	0.314784	1
426	V6	0.314832	1
426	V13	0.314832	1
426	V15	0.314832	1
133	V2	0.314881	1
133	V6	0.314881	1
133	V11	0.314881	1
886	V5	0.314899	1
886	V13	0.314899	1
886	V19	0.314899	1
233	V2	0.314948	1
233	V4	0.314948	1
233	V13	0.314948	1
598	V3	0.314969	1
598	V12	0.314969	1
598	V17	0.314969	1
309	V2	0.315077	1
309	V13	0.315077	1
309	V14	0.315077	1
705	V2	0.3151	1
705	V11	0.3151	1
705	V18	0.3151	1
267	V6	0.315122	1
267	V8	0.315122	1
267	V13	0.315122	1
621	V5	0.316213	1
621	V12	0.316213	1
621	V17	0.316213	1
570	V1	0.316414	1
570	V11	0.316414	1
570	V17	0.316414	1
269	V6	0.316791	1
269	V10	0.316791	1
269	V13	0.316791	1
176	V2	0.317142	1
176	V3	0.317142	1
176	V12	0.317142	1
178	V2	0.317696	1
178	V5	0.317696	1
178	V12	0.317696	1
397	V3	0.317811	1
397	V11	0.317811	1
397	V15	0.317811	1
214	V7	0.317885	1
214	V11	0.317885	1
214	V12	0.317885	1
121	V1	0.318037	1
121	V2	0.318037	1
121	V11	0.318037	1
228	V1	0.318144	1
228	V9	0.318144	1
228	V13	0.318144	1
416	V5	0.318336	1
416	V11	0.318336	1
416	V15	0.318336	1
142	V3	0.318414	1
142	V8	0.318414	1
142	V11	0.318414	1
376	V1	0.318448	1
376	V13	0.318448	1
376	V15	0.318448	1
153	V5	0.318661	1
153	V8	0.318661	1
153	V11	0.318661	1
227	V1	0.319188	1
227	V8	0.319188	1
227	V13	0.319188	1
767	V7	0.319524	1
767	V13	0.319524	1
767	V18	0.319524	1
591	V3	0.319564	1
591	V5	0.319564	1
591	V17	0.319564	1
144	V3	0.320017	1
144	V10	0.320017	1
144	V11	0.320017	1
266	V6	0.320052	1
266	V7	0.320052	1
266	V13	0.320052	1
219	V9	0.320126	1
219	V11	0.320126	1
219	V12	0.320126	1
676	V13	0.320319	1
676	V15	0.320319	1
676	V17	0.320319	1
8	V2	0.320344	1
8	V3	0.320344	1
8	V5	0.320344	1
328	V4	0.320641	1
328	V13	0.320641	1
328	V14	0.320641	1
155	V5	0.320766	1
155	V10	0.320766	1
155	V11	0.320766	1
146	V4	0.321025	1
146	V6	0.321025	1
146	V11	0.321025	1
229	V1	0.321027	1
229	V10	0.321027	1
229	V13	0.321027	1
959	V13	0.322179	1
959	V18	0.322179	1
959	V19	0.322179	1
141	V3	0.322233	1
141	V7	0.322233	1
141	V11	0.322233	1
732	V4	0.32241	1
732	V11	0.32241	1
732	V18	0.32241	1
268	V6	0.322464	1
268	V9	0.322464	1
268	V13	0.322464	1
756	V6	0.322572	1
756	V12	0.322572	1
756	V18	0.322572	1
152	V5	0.32259	1
152	V7	0.32259	1
152	V11	0.32259	1
649	V8	0.322626	1
649	V13	0.322626	1
649	V17	0.322626	1
123	V1	0.322712	1
123	V4	0.322712	1
123	V11	0.322712	1
185	V3	0.322745	1
185	V4	0.322745	1
185	V12	0.322745	1
584	V2	0.322938	1
584	V11	0.322938	1
584	V17	0.322938	1
341	V6	0.323171	1
341	V11	0.323171	1
341	V14	0.323171	1
942	V11	0.323385	1
942	V12	0.323385	1
942	V19	0.323385	1
226	V1	0.32346	1
226	V7	0.32346	1
226	V13	0.32346	1
1113	V12	0.323585	1
1113	V13	0.323585	1
1113	V20	0.323585	1
318	V3	0.32359	1
318	V12	0.32359	1
318	V14	0.32359	1
388	V2	0.323794	1
388	V13	0.323794	1
388	V15	0.323794	1
662	V10	0.323903	1
662	V13	0.323903	1
662	V17	0.323903	1
143	V3	0.32402	1
143	V9	0.32402	1
143	V11	0.32402	1
784	V9	0.32407	1
784	V13	0.32407	1
784	V18	0.32407	1
237	V2	0.32415	1
237	V8	0.32415	1
237	V13	0.32415	1
193	V4	0.324195	1
193	V5	0.324195	1
193	V12	0.324195	1
154	V5	0.324617	1
154	V9	0.324617	1
154	V11	0.324617	1
170	V1	0.324618	1
170	V6	0.324618	1
170	V12	0.324618	1
12	V1	0.324688	1
12	V3	0.324688	1
12	V6	0.324688	1
14	V1	0.324888	1
14	V5	0.324888	1
14	V6	0.324888	1
296	V1	0.324957	1
296	V11	0.324957	1
296	V14	0.324957	1
798	V11	0.325128	1
798	V14	0.325128	1
798	V18	0.325128	1
335	V5	0.325297	1
335	V12	0.325297	1
335	V14	0.325297	1
239	V2	0.325323	1
239	V10	0.325323	1
239	V13	0.325323	1
1014	V3	0.325697	1
1014	V13	0.325697	1
1014	V20	0.325697	1
1043	V5	0.326348	1
1043	V13	0.326348	1
1043	V20	0.326348	1
10	V3	0.326515	1
10	V4	0.326515	1
10	V5	0.326515	1
714	V3	0.326688	1
714	V6	0.326688	1
714	V18	0.326688	1
898	V6	0.327015	1
898	V13	0.327015	1
898	V19	0.327015	1
691	V1	0.327728	1
691	V12	0.327728	1
691	V18	0.327728	1
739	V5	0.327783	1
739	V6	0.327783	1
739	V18	0.327783	1
682	V1	0.327785	1
682	V3	0.327785	1
682	V18	0.327785	1
641	V7	0.327974	1
641	V13	0.327974	1
641	V17	0.327974	1
236	V2	0.328169	1
236	V7	0.328169	1
236	V13	0.328169	1
311	V3	0.328219	1
311	V5	0.328219	1
311	V14	0.328219	1
684	V1	0.328227	1
684	V5	0.328227	1
684	V18	0.328227	1
828	V1	0.328429	1
828	V13	0.328429	1
828	V19	0.328429	1
857	V3	0.328519	1
857	V11	0.328519	1
857	V19	0.328519	1
455	V13	0.328917	1
455	V14	0.328917	1
455	V15	0.328917	1
884	V5	0.329143	1
884	V11	0.329143	1
884	V19	0.329143	1
131	V2	0.329426	1
131	V4	0.329426	1
131	V11	0.329426	1
555	V12	0.329553	1
555	V13	0.329553	1
555	V16	0.329553	1
238	V2	0.329635	1
238	V9	0.329635	1
238	V13	0.329635	1
157	V6	0.329664	1
157	V8	0.329664	1
157	V11	0.329664	1
254	V4	0.329667	1
254	V8	0.329667	1
254	V13	0.329667	1
179	V2	0.329681	1
179	V6	0.329681	1
179	V12	0.329681	1
128	V1	0.32972	1
128	V9	0.32972	1
128	V11	0.32972	1
409	V4	0.329838	1
409	V13	0.329838	1
409	V15	0.329838	1
189	V3	0.330173	1
189	V8	0.330173	1
189	V12	0.330173	1
492	V3	0.330857	1
492	V13	0.330857	1
492	V16	0.330857	1
656	V9	0.330925	1
656	V13	0.330925	1
656	V17	0.330925	1
127	V1	0.331183	1
127	V8	0.331183	1
127	V11	0.331183	1
609	V4	0.331367	1
609	V11	0.331367	1
609	V17	0.331367	1
166	V1	0.331394	1
166	V2	0.331394	1
166	V12	0.331394	1
202	V5	0.331639	1
202	V8	0.331639	1
202	V12	0.331639	1
1	V1	0.331749	1
1	V2	0.331749	1
1	V3	0.331749	1
513	V5	0.331879	1
513	V13	0.331879	1
513	V16	0.331879	1
5	V1	0.331978	1
5	V2	0.331978	1
5	V5	0.331978	1
307	V2	0.331991	1
307	V11	0.331991	1
307	V14	0.331991	1
15	V2	0.332131	1
15	V3	0.332131	1
15	V6	0.332131	1
398	V3	0.332143	1
398	V12	0.332143	1
398	V15	0.332143	1
631	V6	0.332419	1
631	V12	0.332419	1
631	V17	0.332419	1
256	V4	0.332484	1
256	V10	0.332484	1
256	V13	0.332484	1
354	V8	0.332519	1
354	V13	0.332519	1
354	V14	0.332519	1
374	V1	0.332534	1
374	V11	0.332534	1
374	V15	0.332534	1
17	V2	0.332663	1
17	V5	0.332663	1
17	V6	0.332663	1
706	V2	0.332688	1
706	V12	0.332688	1
706	V18	0.332688	1
191	V3	0.333145	1
191	V10	0.333145	1
191	V12	0.333145	1
424	V6	0.333269	1
424	V11	0.333269	1
424	V15	0.333269	1
159	V6	0.333533	1
159	V10	0.333533	1
159	V11	0.333533	1
562	V1	0.33377	1
562	V3	0.33377	1
562	V17	0.33377	1
958	V13	0.333788	1
958	V17	0.333788	1
958	V19	0.333788	1
48	V3	0.334242	1
48	V5	0.334242	1
48	V8	0.334242	1
564	V1	0.33434	1
564	V5	0.33434	1
564	V17	0.33434	1
774	V8	0.334344	1
774	V11	0.334344	1
774	V18	0.334344	1
417	V5	0.334369	1
417	V12	0.334369	1
417	V15	0.334369	1
571	V1	0.334374	1
571	V12	0.334374	1
571	V17	0.334374	1
129	V1	0.334379	1
129	V10	0.334379	1
129	V11	0.334379	1
253	V4	0.334584	1
253	V7	0.334584	1
253	V13	0.334584	1
806	V12	0.334864	1
806	V17	0.334864	1
806	V18	0.334864	1
188	V3	0.334909	1
188	V7	0.334909	1
188	V12	0.334909	1
190	V3	0.334929	1
190	V9	0.334929	1
190	V12	0.334929	1
592	V3	0.335124	1
592	V6	0.335124	1
592	V17	0.335124	1
361	V10	0.335227	1
361	V13	0.335227	1
361	V14	0.335227	1
204	V5	0.335278	1
204	V10	0.335278	1
204	V12	0.335278	1
156	V6	0.335551	1
156	V7	0.335551	1
156	V11	0.335551	1
844	V2	0.335561	1
844	V13	0.335561	1
844	V19	0.335561	1
668	V11	0.33572	1
668	V14	0.33572	1
668	V17	0.33572	1
126	V1	0.336053	1
126	V7	0.336053	1
126	V11	0.336053	1
255	V4	0.336349	1
255	V9	0.336349	1
255	V13	0.336349	1
391	V3	0.336428	1
391	V5	0.336428	1
391	V15	0.336428	1
615	V5	0.336528	1
615	V6	0.336528	1
615	V17	0.336528	1
201	V5	0.336528	1
201	V7	0.336528	1
201	V12	0.336528	1
203	V5	0.336562	1
203	V9	0.336562	1
203	V12	0.336562	1
697	V2	0.337235	1
697	V3	0.337235	1
697	V18	0.337235	1
3	V1	0.337451	1
3	V3	0.337451	1
3	V4	0.337451	1
168	V1	0.337684	1
168	V4	0.337684	1
168	V12	0.337684	1
158	V6	0.337692	1
158	V9	0.337692	1
158	V11	0.337692	1
101	V3	0.337752	1
101	V5	0.337752	1
101	V10	0.337752	1
799	V11	0.337901	1
799	V15	0.337901	1
799	V18	0.337901	1
349	V7	0.33791	1
349	V13	0.33791	1
349	V14	0.33791	1
194	V4	0.338218	1
194	V6	0.338218	1
194	V12	0.338218	1
7	V1	0.338299	1
7	V4	0.338299	1
7	V5	0.338299	1
31	V3	0.338311	1
31	V5	0.338311	1
31	V7	0.338311	1
699	V2	0.338327	1
699	V5	0.338327	1
699	V18	0.338327	1
71	V3	0.338419	1
71	V5	0.338419	1
71	V9	0.338419	1
135	V2	0.338427	1
135	V8	0.338427	1
135	V11	0.338427	1
789	V10	0.338987	1
789	V11	0.338987	1
789	V18	0.338987	1
1105	V11	0.339232	1
1105	V12	0.339232	1
1105	V20	0.339232	1
18	V3	0.339787	1
18	V4	0.339787	1
18	V6	0.339787	1
272	V7	0.340477	1
272	V8	0.340477	1
272	V13	0.340477	1
981	V1	0.340477	1
981	V13	0.340477	1
981	V20	0.340477	1
1056	V6	0.340616	1
1056	V13	0.340616	1
1056	V20	0.340616	1
358	V9	0.340694	1
358	V13	0.340694	1
358	V14	0.340694	1
439	V8	0.340837	1
439	V13	0.340837	1
439	V15	0.340837	1
1012	V3	0.341087	1
1012	V11	0.341087	1
1012	V20	0.341087	1
873	V4	0.341184	1
873	V13	0.341184	1
873	V19	0.341184	1
386	V2	0.341192	1
386	V11	0.341192	1
386	V15	0.341192	1
137	V2	0.341349	1
137	V10	0.341349	1
137	V11	0.341349	1
765	V7	0.341387	1
765	V11	0.341387	1
765	V18	0.341387	1
826	V1	0.341488	1
826	V11	0.341488	1
826	V19	0.341488	1
288	V1	0.341497	1
288	V3	0.341497	1
288	V14	0.341497	1
585	V2	0.341574	1
585	V12	0.341574	1
585	V17	0.341574	1
20	V4	0.341592	1
20	V5	0.341592	1
20	V6	0.341592	1
278	V8	0.341706	1
278	V10	0.341706	1
278	V13	0.341706	1
858	V3	0.341875	1
858	V12	0.341875	1
858	V19	0.341875	1
326	V4	0.341941	1
326	V11	0.341941	1
326	V14	0.341941	1
277	V8	0.342049	1
277	V9	0.342049	1
277	V13	0.342049	1
725	V3	0.342177	1
725	V17	0.342177	1
725	V18	0.342177	1
1041	V5	0.342184	1
1041	V11	0.342184	1
1041	V20	0.342184	1
290	V1	0.342474	1
290	V5	0.342474	1
290	V14	0.342474	1
297	V1	0.34253	1
297	V12	0.34253	1
297	V14	0.34253	1
173	V1	0.342832	1
173	V9	0.342832	1
173	V12	0.342832	1
58	V1	0.343098	1
58	V3	0.343098	1
58	V9	0.343098	1
134	V2	0.343175	1
134	V7	0.343175	1
134	V11	0.343175	1
647	V8	0.343395	1
647	V11	0.343395	1
647	V17	0.343395	1
342	V6	0.34347	1
342	V12	0.34347	1
342	V14	0.34347	1
896	V6	0.34366	1
896	V11	0.34366	1
896	V19	0.34366	1
60	V1	0.343776	1
60	V5	0.343776	1
60	V9	0.343776	1
885	V5	0.343994	1
885	V12	0.343994	1
885	V19	0.343994	1
733	V4	0.34403	1
733	V12	0.34403	1
733	V18	0.34403	1
467	V1	0.344183	1
467	V13	0.344183	1
467	V16	0.344183	1
955	V13	0.344221	1
955	V14	0.344221	1
955	V19	0.344221	1
136	V2	0.344308	1
136	V9	0.344308	1
136	V11	0.344308	1
551	V11	0.3446	1
551	V12	0.3446	1
551	V16	0.3446	1
576	V2	0.344789	1
576	V3	0.344789	1
576	V17	0.344789	1
312	V3	0.344993	1
312	V6	0.344993	1
312	V14	0.344993	1
522	V6	0.345235	1
522	V13	0.345235	1
522	V16	0.345235	1
37	V1	0.345266	1
37	V3	0.345266	1
37	V8	0.345266	1
177	V2	0.34529	1
177	V4	0.34529	1
177	V12	0.34529	1
782	V9	0.345447	1
782	V11	0.345447	1
782	V18	0.345447	1
750	V5	0.345455	1
750	V17	0.345455	1
750	V18	0.345455	1
172	V1	0.345485	1
172	V8	0.345485	1
172	V12	0.345485	1
948	V11	0.345564	1
948	V18	0.345564	1
948	V19	0.345564	1
207	V6	0.345573	1
207	V8	0.345573	1
207	V12	0.345573	1
490	V3	0.345625	1
490	V11	0.345625	1
490	V16	0.345625	1
448	V10	0.345728	1
448	V13	0.345728	1
448	V15	0.345728	1
11	V1	0.345947	1
11	V2	0.345947	1
11	V6	0.345947	1
851	V3	0.346051	1
851	V5	0.346051	1
851	V19	0.346051	1
578	V2	0.346129	1
578	V5	0.346129	1
578	V17	0.346129	1
39	V1	0.346213	1
39	V5	0.346213	1
39	V8	0.346213	1
148	V4	0.34674	1
148	V8	0.34674	1
148	V11	0.34674	1
511	V5	0.347069	1
511	V11	0.347069	1
511	V16	0.347069	1
329	V5	0.347122	1
329	V6	0.347122	1
329	V14	0.347122	1
274	V7	0.347357	1
274	V10	0.347357	1
274	V13	0.347357	1
685	V1	0.347396	1
685	V6	0.347396	1
685	V18	0.347396	1
4	V2	0.347441	1
4	V3	0.347441	1
4	V4	0.347441	1
712	V3	0.347497	1
712	V4	0.347497	1
712	V18	0.347497	1
433	V7	0.347576	1
433	V13	0.347576	1
433	V15	0.347576	1
49	V3	0.347668	1
49	V6	0.347668	1
49	V8	0.347668	1
1124	V13	0.347698	1
1124	V18	0.347698	1
1124	V20	0.347698	1
273	V7	0.347868	1
273	V9	0.347868	1
273	V13	0.347868	1
669	V11	0.348545	1
669	V15	0.348545	1
669	V17	0.348545	1
366	V1	0.348714	1
366	V3	0.348714	1
366	V15	0.348714	1
660	V10	0.348906	1
660	V11	0.348906	1
660	V17	0.348906	1
9	V2	0.348979	1
9	V4	0.348979	1
9	V5	0.348979	1
54	V5	0.349415	1
54	V6	0.349415	1
54	V8	0.349415	1
998	V2	0.349433	1
998	V13	0.349433	1
998	V20	0.349433	1
281	V9	0.349626	1
281	V10	0.349626	1
281	V13	0.349626	1
86	V1	0.349629	1
86	V3	0.349629	1
86	V10	0.349629	1
368	V1	0.35005	1
368	V5	0.35005	1
368	V15	0.35005	1
22	V1	0.350113	1
22	V3	0.350113	1
22	V7	0.350113	1
444	V9	0.350256	1
444	V13	0.350256	1
444	V15	0.350256	1
308	V2	0.350308	1
308	V12	0.350308	1
308	V14	0.350308	1
919	V8	0.350496	1
919	V13	0.350496	1
919	V19	0.350496	1
639	V7	0.350554	1
639	V11	0.350554	1
639	V17	0.350554	1
726	V4	0.350563	1
726	V5	0.350563	1
726	V18	0.350563	1
174	V1	0.35072	1
174	V10	0.35072	1
174	V12	0.35072	1
375	V1	0.35073	1
375	V12	0.35073	1
375	V15	0.35073	1
88	V1	0.351147	1
88	V5	0.351147	1
88	V10	0.351147	1
24	V1	0.351204	1
24	V5	0.351204	1
24	V7	0.351204	1
809	V13	0.35126	1
809	V16	0.35126	1
809	V18	0.35126	1
171	V1	0.351442	1
171	V7	0.351442	1
171	V12	0.351442	1
803	V12	0.351549	1
803	V14	0.351549	1
803	V18	0.351549	1
407	V4	0.351591	1
407	V11	0.351591	1
407	V15	0.351591	1
842	V2	0.351666	1
842	V11	0.351666	1
842	V19	0.351666	1
209	V6	0.352219	1
209	V10	0.352219	1
209	V12	0.352219	1
150	V4	0.352437	1
150	V10	0.352437	1
150	V11	0.352437	1
208	V6	0.352464	1
208	V9	0.352464	1
208	V12	0.352464	1
299	V2	0.352738	1
299	V3	0.352738	1
299	V14	0.352738	1
654	V9	0.352838	1
654	V11	0.352838	1
654	V17	0.352838	1
147	V4	0.352841	1
147	V7	0.352841	1
147	V11	0.352841	1
206	V6	0.352843	1
206	V7	0.352843	1
206	V12	0.352843	1
352	V8	0.353201	1
352	V11	0.353201	1
352	V14	0.353201	1
181	V2	0.353336	1
181	V8	0.353336	1
181	V12	0.353336	1
32	V3	0.353444	1
32	V6	0.353444	1
32	V7	0.353444	1
480	V2	0.353525	1
480	V13	0.353525	1
480	V16	0.353525	1
72	V3	0.353605	1
72	V6	0.353605	1
72	V9	0.353605	1
102	V3	0.353646	1
102	V6	0.353646	1
102	V10	0.353646	1
565	V1	0.353743	1
565	V6	0.353743	1
565	V17	0.353743	1
149	V4	0.354027	1
149	V9	0.354027	1
149	V11	0.354027	1
610	V4	0.354164	1
610	V12	0.354164	1
610	V17	0.354164	1
13	V1	0.354184	1
13	V4	0.354184	1
13	V6	0.354184	1
775	V8	0.3542	1
775	V12	0.3542	1
775	V18	0.3542	1
425	V6	0.354412	1
425	V12	0.354412	1
425	V15	0.354412	1
956	V13	0.354424	1
956	V15	0.354424	1
956	V19	0.354424	1
301	V2	0.35454	1
301	V5	0.35454	1
301	V14	0.35454	1
392	V3	0.354551	1
392	V6	0.354551	1
392	V15	0.354551	1
677	V13	0.355006	1
677	V16	0.355006	1
677	V17	0.355006	1
979	V1	0.355136	1
979	V11	0.355136	1
979	V20	0.355136	1
936	V10	0.355179	1
936	V13	0.355179	1
936	V19	0.355179	1
35	V5	0.355502	1
35	V6	0.355502	1
35	V7	0.355502	1
79	V5	0.35556	1
79	V6	0.35556	1
79	V9	0.35556	1
1013	V3	0.355598	1
1013	V12	0.355598	1
1013	V20	0.355598	1
42	V2	0.355677	1
42	V3	0.355677	1
42	V8	0.355677	1
722	V3	0.355731	1
722	V14	0.355731	1
722	V18	0.355731	1
681	V1	0.355992	1
681	V2	0.355992	1
681	V18	0.355992	1
590	V3	0.356146	1
590	V4	0.356146	1
590	V17	0.356146	1
1123	V13	0.356218	1
1123	V17	0.356218	1
1123	V20	0.356218	1
452	V11	0.356305	1
452	V14	0.356305	1
452	V15	0.356305	1
111	V5	0.356325	1
111	V6	0.356325	1
111	V10	0.356325	1
818	V1	0.356602	1
818	V3	0.356602	1
818	V19	0.356602	1
1029	V4	0.356908	1
1029	V13	0.356908	1
1029	V20	0.356908	1
44	V2	0.357189	1
44	V5	0.357189	1
44	V8	0.357189	1
411	V5	0.357305	1
411	V6	0.357305	1
411	V15	0.357305	1
1006	V3	0.357431	1
1006	V5	0.357431	1
1006	V20	0.357431	1
182	V2	0.357856	1
182	V9	0.357856	1
182	V12	0.357856	1
820	V1	0.357967	1
820	V5	0.357967	1
820	V19	0.357967	1
909	V7	0.357994	1
909	V13	0.357994	1
909	V19	0.357994	1
716	V3	0.358052	1
716	V8	0.358052	1
716	V18	0.358052	1
827	V1	0.358107	1
827	V12	0.358107	1
827	V19	0.358107	1
947	V11	0.358108	1
947	V17	0.358108	1
947	V19	0.358108	1
465	V1	0.358212	1
465	V11	0.358212	1
465	V16	0.358212	1
160	V7	0.35826	1
160	V8	0.35826	1
160	V11	0.35826	1
1042	V5	0.358284	1
1042	V12	0.358284	1
1042	V20	0.358284	1
183	V2	0.358518	1
183	V10	0.358518	1
183	V12	0.358518	1
163	V8	0.358588	1
163	V9	0.358588	1
163	V11	0.358588	1
61	V1	0.359196	1
61	V6	0.359196	1
61	V9	0.359196	1
1054	V6	0.359383	1
1054	V11	0.359383	1
1054	V20	0.359383	1
180	V2	0.359385	1
180	V7	0.359385	1
180	V12	0.359385	1
64	V2	0.359475	1
64	V3	0.359475	1
64	V9	0.359475	1
928	V9	0.359564	1
928	V13	0.359564	1
928	V19	0.359564	1
603	V4	0.359625	1
603	V5	0.359625	1
603	V17	0.359625	1
359	V10	0.359869	1
359	V11	0.359869	1
359	V14	0.359869	1
747	V5	0.360223	1
747	V14	0.360223	1
747	V18	0.360223	1
347	V7	0.360331	1
347	V11	0.360331	1
347	V14	0.360331	1
387	V2	0.360406	1
387	V12	0.360406	1
387	V15	0.360406	1
26	V2	0.360592	1
26	V3	0.360592	1
26	V7	0.360592	1
503	V4	0.360632	1
503	V13	0.360632	1
503	V16	0.360632	1
700	V2	0.360635	1
700	V6	0.360635	1
700	V18	0.360635	1
2	V1	0.360702	1
2	V2	0.360702	1
2	V4	0.360702	1
871	V4	0.360844	1
871	V11	0.360844	1
871	V19	0.360844	1
93	V2	0.360942	1
93	V3	0.360942	1
93	V10	0.360942	1
741	V5	0.361028	1
741	V8	0.361028	1
741	V18	0.361028	1
164	V8	0.361064	1
164	V10	0.361064	1
164	V11	0.361064	1
491	V3	0.361191	1
491	V12	0.361191	1
491	V16	0.361191	1
66	V2	0.361312	1
66	V5	0.361312	1
66	V9	0.361312	1
378	V2	0.361707	1
378	V3	0.361707	1
378	V15	0.361707	1
561	V1	0.361857	1
561	V2	0.361857	1
561	V17	0.361857	1
437	V8	0.36216	1
437	V11	0.36216	1
437	V15	0.36216	1
356	V9	0.362202	1
356	V11	0.362202	1
356	V14	0.362202	1
28	V2	0.362348	1
28	V5	0.362348	1
28	V7	0.362348	1
783	V9	0.362461	1
783	V12	0.362461	1
783	V18	0.362461	1
897	V6	0.36266	1
897	V12	0.36266	1
897	V19	0.36266	1
40	V1	0.362719	1
40	V6	0.362719	1
40	V8	0.362719	1
520	V6	0.362924	1
520	V11	0.362924	1
520	V16	0.362924	1
790	V10	0.363008	1
790	V12	0.363008	1
790	V18	0.363008	1
484	V3	0.363037	1
484	V5	0.363037	1
484	V16	0.363037	1
95	V2	0.363195	1
95	V5	0.363195	1
95	V10	0.363195	1
291	V1	0.363215	1
291	V6	0.363215	1
291	V14	0.363215	1
852	V3	0.36323	1
852	V6	0.36323	1
852	V19	0.36323	1
766	V7	0.363564	1
766	V12	0.363564	1
766	V18	0.363564	1
380	V2	0.364001	1
380	V5	0.364001	1
380	V15	0.364001	1
672	V12	0.364022	1
672	V14	0.364022	1
672	V17	0.364022	1
512	V5	0.364226	1
512	V12	0.364226	1
512	V16	0.364226	1
648	V8	0.364428	1
648	V12	0.364428	1
648	V17	0.364428	1
196	V4	0.364428	1
196	V8	0.364428	1
196	V12	0.364428	1
327	V4	0.364432	1
327	V12	0.364432	1
327	V14	0.364432	1
57	V1	0.364886	1
57	V2	0.364886	1
57	V9	0.364886	1
717	V3	0.365068	1
717	V9	0.365068	1
717	V18	0.365068	1
310	V3	0.365074	1
310	V4	0.365074	1
310	V14	0.365074	1
715	V3	0.365337	1
715	V7	0.365337	1
715	V18	0.365337	1
161	V7	0.36558	1
161	V9	0.36558	1
161	V11	0.36558	1
47	V3	0.365651	1
47	V4	0.365651	1
47	V8	0.365651	1
879	V5	0.365736	1
879	V6	0.365736	1
879	V19	0.365736	1
600	V3	0.365861	1
600	V14	0.365861	1
600	V17	0.365861	1
1120	V13	0.366035	1
1120	V14	0.366035	1
1120	V20	0.366035	1
804	V12	0.366348	1
804	V15	0.366348	1
804	V18	0.366348	1
594	V3	0.366589	1
594	V8	0.366589	1
594	V17	0.366589	1
718	V3	0.366812	1
718	V10	0.366812	1
718	V18	0.366812	1
1079	V8	0.367185	1
1079	V13	0.367185	1
1079	V20	0.367185	1
683	V1	0.367513	1
683	V4	0.367513	1
683	V18	0.367513	1
996	V2	0.367534	1
996	V11	0.367534	1
996	V20	0.367534	1
16	V2	0.36756	1
16	V4	0.36756	1
16	V6	0.36756	1
162	V7	0.367989	1
162	V10	0.367989	1
162	V11	0.367989	1
723	V3	0.368116	1
723	V15	0.368116	1
723	V18	0.368116	1
944	V11	0.368299	1
944	V14	0.368299	1
944	V19	0.368299	1
558	V13	0.368363	1
558	V14	0.368363	1
558	V16	0.368363	1
742	V5	0.368587	1
742	V9	0.368587	1
742	V18	0.368587	1
971	V1	0.368609	1
971	V3	0.368609	1
971	V20	0.368609	1
51	V4	0.368688	1
51	V5	0.368688	1
51	V8	0.368688	1
740	V5	0.368961	1
740	V7	0.368961	1
740	V18	0.368961	1
843	V2	0.369035	1
843	V12	0.369035	1
843	V19	0.369035	1
320	V4	0.369151	1
320	V5	0.369151	1
320	V14	0.369151	1
579	V2	0.369367	1
579	V6	0.369367	1
579	V17	0.369367	1
36	V1	0.369433	1
36	V2	0.369433	1
36	V8	0.369433	1
287	V1	0.369535	1
287	V2	0.369535	1
287	V14	0.369535	1
165	V9	0.369622	1
165	V10	0.369622	1
165	V11	0.369622	1
197	V4	0.369706	1
197	V9	0.369706	1
197	V12	0.369706	1
917	V8	0.36973	1
917	V11	0.36973	1
917	V19	0.36973	1
954	V12	0.369784	1
954	V18	0.369784	1
954	V19	0.369784	1
617	V5	0.369924	1
617	V8	0.369924	1
617	V17	0.369924	1
25	V1	0.369979	1
25	V6	0.369979	1
25	V7	0.369979	1
688	V1	0.370161	1
688	V9	0.370161	1
688	V18	0.370161	1
537	V8	0.370179	1
537	V13	0.370179	1
537	V16	0.370179	1
973	V1	0.370448	1
973	V5	0.370448	1
973	V20	0.370448	1
834	V2	0.370456	1
834	V3	0.370456	1
834	V19	0.370456	1
70	V3	0.370603	1
70	V4	0.370603	1
70	V9	0.370603	1
478	V2	0.370653	1
478	V11	0.370653	1
478	V16	0.370653	1
431	V7	0.370756	1
431	V11	0.370756	1
431	V15	0.370756	1
623	V5	0.37086	1
623	V14	0.37086	1
623	V17	0.37086	1
89	V1	0.370964	1
89	V6	0.370964	1
89	V10	0.370964	1
655	V9	0.370994	1
655	V12	0.370994	1
655	V17	0.370994	1
446	V10	0.371267	1
446	V11	0.371267	1
446	V15	0.371267	1
696	V1	0.371514	1
696	V17	0.371514	1
696	V18	0.371514	1
195	V4	0.371694	1
195	V7	0.371694	1
195	V12	0.371694	1
30	V3	0.371701	1
30	V4	0.371701	1
30	V7	0.371701	1
743	V5	0.371811	1
743	V10	0.371811	1
743	V18	0.371811	1
369	V1	0.372215	1
369	V6	0.372215	1
369	V15	0.372215	1
457	V1	0.372236	1
457	V3	0.372236	1
457	V16	0.372236	1
595	V3	0.372466	1
595	V9	0.372466	1
595	V17	0.372466	1
442	V9	0.372546	1
442	V11	0.372546	1
442	V15	0.372546	1
980	V1	0.372657	1
980	V12	0.372657	1
980	V20	0.372657	1
836	V2	0.372667	1
836	V5	0.372667	1
836	V19	0.372667	1
1068	V7	0.373011	1
1068	V13	0.373011	1
1068	V20	0.373011	1
198	V4	0.373165	1
198	V10	0.373165	1
198	V12	0.373165	1
215	V8	0.373268	1
215	V9	0.373268	1
215	V12	0.373268	1
100	V3	0.373634	1
100	V4	0.373634	1
100	V10	0.373634	1
864	V3	0.373702	1
864	V18	0.373702	1
864	V19	0.373702	1
748	V5	0.373711	1
748	V15	0.373711	1
748	V18	0.373711	1
75	V4	0.373768	1
75	V5	0.373768	1
75	V9	0.373768	1
640	V7	0.37385	1
640	V12	0.37385	1
640	V17	0.37385	1
1098	V10	0.373904	1
1098	V13	0.373904	1
1098	V20	0.373904	1
593	V3	0.373988	1
593	V7	0.373988	1
593	V17	0.373988	1
563	V1	0.374126	1
563	V4	0.374126	1
563	V17	0.374126	1
353	V8	0.374138	1
353	V12	0.374138	1
353	V14	0.374138	1
459	V1	0.374296	1
459	V5	0.374296	1
459	V16	0.374296	1
74	V3	0.374485	1
74	V8	0.374485	1
74	V9	0.374485	1
390	V3	0.374489	1
390	V4	0.374489	1
390	V15	0.374489	1
59	V1	0.374594	1
59	V4	0.374594	1
59	V9	0.374594	1
1089	V9	0.374645	1
1089	V13	0.374645	1
1089	V20	0.374645	1
661	V10	0.37471	1
661	V12	0.37471	1
661	V17	0.37471	1
33	V4	0.37504	1
33	V5	0.37504	1
33	V7	0.37504	1
314	V3	0.375109	1
314	V8	0.375109	1
314	V14	0.375109	1
408	V4	0.375352	1
408	V12	0.375352	1
408	V15	0.375352	1
21	V1	0.375618	1
21	V2	0.375618	1
21	V7	0.375618	1
1111	V11	0.375877	1
1111	V18	0.375877	1
1111	V20	0.375877	1
568	V1	0.376009	1
568	V9	0.376009	1
568	V17	0.376009	1
45	V2	0.376117	1
45	V6	0.376117	1
45	V8	0.376117	1
211	V7	0.376143	1
211	V8	0.376143	1
211	V12	0.376143	1
618	V5	0.376204	1
618	V9	0.376204	1
618	V17	0.376204	1
596	V3	0.376304	1
596	V10	0.376304	1
596	V17	0.376304	1
543	V9	0.3764	1
543	V13	0.3764	1
543	V16	0.3764	1
466	V1	0.376414	1
466	V12	0.376414	1
466	V16	0.376414	1
85	V1	0.376468	1
85	V2	0.376468	1
85	V10	0.376468	1
50	V3	0.376541	1
50	V7	0.376541	1
50	V8	0.376541	1
1007	V3	0.376725	1
1007	V6	0.376725	1
1007	V20	0.376725	1
530	V7	0.376726	1
530	V13	0.376726	1
530	V16	0.376726	1
800	V11	0.376822	1
800	V16	0.376822	1
800	V18	0.376822	1
548	V10	0.37712	1
548	V13	0.37712	1
548	V16	0.37712	1
559	V13	0.377189	1
559	V15	0.377189	1
559	V16	0.377189	1
81	V5	0.377321	1
81	V8	0.377321	1
81	V9	0.377321	1
934	V10	0.377714	1
934	V11	0.377714	1
934	V19	0.377714	1
891	V5	0.377866	1
891	V18	0.377866	1
891	V19	0.377866	1
616	V5	0.377978	1
616	V7	0.377978	1
616	V17	0.377978	1
106	V4	0.37806	1
106	V5	0.37806	1
106	V10	0.37806	1
365	V1	0.378087	1
365	V2	0.378087	1
365	V15	0.378087	1
1121	V13	0.378143	1
1121	V15	0.378143	1
1121	V20	0.378143	1
601	V3	0.378619	1
601	V15	0.378619	1
601	V17	0.378619	1
907	V7	0.378826	1
907	V11	0.378826	1
907	V19	0.378826	1
945	V11	0.3789	1
945	V15	0.3789	1
945	V19	0.3789	1
821	V1	0.37893	1
821	V6	0.37893	1
821	V19	0.37893	1
331	V5	0.378959	1
331	V8	0.378959	1
331	V14	0.378959	1
1027	V4	0.379186	1
1027	V11	0.379186	1
1027	V20	0.379186	1
401	V4	0.379213	1
401	V5	0.379213	1
401	V15	0.379213	1
687	V1	0.379258	1
687	V8	0.379258	1
687	V18	0.379258	1
302	V2	0.379282	1
302	V6	0.379282	1
302	V14	0.379282	1
926	V9	0.37938	1
926	V11	0.37938	1
926	V19	0.37938	1
673	V12	0.379406	1
673	V15	0.379406	1
673	V17	0.379406	1
55	V5	0.379609	1
55	V7	0.379609	1
55	V8	0.379609	1
727	V4	0.379956	1
727	V6	0.379956	1
727	V18	0.379956	1
38	V1	0.380031	1
38	V4	0.380031	1
38	V8	0.380031	1
357	V9	0.380117	1
357	V12	0.380117	1
357	V14	0.380117	1
1036	V5	0.380153	1
1036	V6	0.380153	1
1036	V20	0.380153	1
63	V1	0.380362	1
63	V8	0.380362	1
63	V9	0.380362	1
1055	V6	0.380396	1
1055	V12	0.380396	1
1055	V20	0.380396	1
216	V8	0.380506	1
216	V10	0.380506	1
216	V12	0.380506	1
315	V3	0.380678	1
315	V9	0.380678	1
315	V14	0.380678	1
670	V11	0.380728	1
670	V16	0.380728	1
670	V17	0.380728	1
501	V4	0.381163	1
501	V11	0.381163	1
501	V16	0.381163	1
485	V3	0.38124	1
485	V6	0.38124	1
485	V16	0.38124	1
104	V3	0.381406	1
104	V8	0.381406	1
104	V10	0.381406	1
73	V3	0.381473	1
73	V7	0.381473	1
73	V9	0.381473	1
212	V7	0.381573	1
212	V9	0.381573	1
212	V12	0.381573	1
67	V2	0.381666	1
67	V6	0.381666	1
67	V9	0.381666	1
850	V3	0.381807	1
850	V4	0.381807	1
850	V19	0.381807	1
619	V5	0.381838	1
619	V10	0.381838	1
619	V17	0.381838	1
872	V4	0.382109	1
872	V12	0.382109	1
872	V19	0.382109	1
313	V3	0.382254	1
313	V7	0.382254	1
313	V14	0.382254	1
289	V1	0.382694	1
289	V4	0.382694	1
289	V14	0.382694	1
348	V7	0.383262	1
348	V12	0.383262	1
348	V14	0.383262	1
394	V3	0.383627	1
394	V8	0.383627	1
394	V15	0.383627	1
29	V2	0.38374	1
29	V6	0.38374	1
29	V7	0.38374	1
438	V8	0.384015	1
438	V12	0.384015	1
438	V15	0.384015	1
693	V1	0.384229	1
693	V14	0.384229	1
693	V18	0.384229	1
988	V2	0.384412	1
988	V3	0.384412	1
988	V20	0.384412	1
953	V12	0.384416	1
953	V17	0.384416	1
953	V19	0.384416	1
817	V1	0.3846	1
817	V2	0.3846	1
817	V19	0.3846	1
294	V1	0.384626	1
294	V9	0.384626	1
294	V14	0.384626	1
80	V5	0.384658	1
80	V7	0.384658	1
80	V9	0.384658	1
521	V6	0.384679	1
521	V12	0.384679	1
521	V16	0.384679	1
624	V5	0.384684	1
624	V15	0.384684	1
624	V17	0.384684	1
332	V5	0.384838	1
332	V9	0.384838	1
332	V14	0.384838	1
506	V5	0.384847	1
506	V6	0.384847	1
506	V16	0.384847	1
400	V3	0.384891	1
400	V14	0.384891	1
400	V15	0.384891	1
1110	V11	0.385243	1
1110	V17	0.385243	1
1110	V20	0.385243	1
863	V3	0.385342	1
863	V17	0.385342	1
863	V19	0.385342	1
316	V3	0.385363	1
316	V10	0.385363	1
316	V14	0.385363	1
113	V5	0.385499	1
113	V8	0.385499	1
113	V10	0.385499	1
360	V10	0.385558	1
360	V12	0.385558	1
360	V14	0.385558	1
567	V1	0.385777	1
567	V8	0.385777	1
567	V17	0.385777	1
1125	V13	0.385839	1
1125	V19	0.385839	1
1125	V20	0.385839	1
865	V4	0.385997	1
865	V5	0.385997	1
865	V19	0.385997	1
957	V13	0.386053	1
957	V16	0.386053	1
957	V19	0.386053	1
96	V2	0.386066	1
96	V6	0.386066	1
96	V10	0.386066	1
454	V12	0.386262	1
454	V14	0.386262	1
454	V15	0.386262	1
218	V9	0.386638	1
218	V10	0.386638	1
218	V12	0.386638	1
330	V5	0.386705	1
330	V7	0.386705	1
330	V14	0.386705	1
997	V2	0.38686	1
997	V12	0.38686	1
997	V20	0.38686	1
698	V2	0.386971	1
698	V4	0.386971	1
698	V18	0.386971	1
105	V3	0.387084	1
105	V9	0.387084	1
105	V10	0.387084	1
761	V6	0.387239	1
761	V17	0.387239	1
761	V18	0.387239	1
990	V2	0.387412	1
990	V5	0.387412	1
990	V20	0.387412	1
23	V1	0.38778	1
23	V4	0.38778	1
23	V7	0.38778	1
62	V1	0.388004	1
62	V7	0.388004	1
62	V9	0.388004	1
413	V5	0.388063	1
413	V8	0.388063	1
413	V15	0.388063	1
470	V2	0.388101	1
470	V3	0.388101	1
470	V16	0.388101	1
1077	V8	0.388452	1
1077	V11	0.388452	1
1077	V20	0.388452	1
103	V3	0.388666	1
103	V7	0.388666	1
103	V10	0.388666	1
918	V8	0.389255	1
918	V12	0.389255	1
918	V19	0.389255	1
752	V6	0.389343	1
752	V8	0.389343	1
752	V18	0.389343	1
686	V1	0.389468	1
686	V7	0.389468	1
686	V18	0.389468	1
854	V3	0.389656	1
854	V8	0.389656	1
854	V19	0.389656	1
213	V7	0.389735	1
213	V10	0.389735	1
213	V12	0.389735	1
604	V4	0.389945	1
604	V6	0.389945	1
604	V17	0.389945	1
890	V5	0.390158	1
890	V17	0.390158	1
890	V19	0.390158	1
87	V1	0.390308	1
87	V4	0.390308	1
87	V10	0.390308	1
535	V8	0.390424	1
535	V11	0.390424	1
535	V16	0.390424	1
395	V3	0.390541	1
395	V9	0.390541	1
395	V15	0.390541	1
479	V2	0.390778	1
479	V12	0.390778	1
479	V16	0.390778	1
573	V1	0.390867	1
573	V14	0.390867	1
573	V17	0.390867	1
381	V2	0.390917	1
381	V6	0.390917	1
381	V15	0.390917	1
472	V2	0.391244	1
472	V5	0.391244	1
472	V16	0.391244	1
419	V5	0.391276	1
419	V14	0.391276	1
419	V15	0.391276	1
443	V9	0.391382	1
443	V12	0.391382	1
443	V15	0.391382	1
114	V5	0.391458	1
114	V9	0.391458	1
114	V10	0.391458	1
333	V5	0.391468	1
333	V10	0.391468	1
333	V14	0.391468	1
52	V4	0.391576	1
52	V6	0.391576	1
52	V8	0.391576	1
92	V1	0.391652	1
92	V9	0.391652	1
92	V10	0.391652	1
367	V1	0.391906	1
367	V4	0.391906	1
367	V15	0.391906	1
393	V3	0.392168	1
393	V7	0.392168	1
393	V15	0.392168	1
689	V1	0.392634	1
689	V10	0.392634	1
689	V18	0.392634	1
112	V5	0.39334	1
112	V7	0.39334	1
112	V10	0.39334	1
881	V5	0.393552	1
881	V8	0.393552	1
881	V19	0.393552	1
372	V1	0.393637	1
372	V9	0.393637	1
372	V15	0.393637	1
860	V3	0.393745	1
860	V14	0.393745	1
860	V19	0.393745	1
974	V1	0.39391	1
974	V6	0.39391	1
974	V20	0.39391	1
293	V1	0.393937	1
293	V8	0.393937	1
293	V14	0.393937	1
553	V11	0.39394	1
553	V14	0.39394	1
553	V16	0.39394	1
41	V1	0.394246	1
41	V7	0.394246	1
41	V8	0.394246	1
1107	V11	0.394358	1
1107	V14	0.394358	1
1107	V20	0.394358	1
950	V12	0.394533	1
950	V14	0.394533	1
950	V19	0.394533	1
432	V7	0.394774	1
432	V12	0.394774	1
432	V15	0.394774	1
414	V5	0.395352	1
414	V9	0.395352	1
414	V15	0.395352	1
566	V1	0.395717	1
566	V7	0.395717	1
566	V17	0.395717	1
1066	V7	0.395939	1
1066	V11	0.395939	1
1066	V20	0.395939	1
460	V1	0.39599	1
460	V6	0.39599	1
460	V16	0.39599	1
694	V1	0.39604	1
694	V15	0.39604	1
694	V18	0.39604	1
577	V2	0.396081	1
577	V4	0.396081	1
577	V17	0.396081	1
396	V3	0.396216	1
396	V10	0.396216	1
396	V15	0.396216	1
855	V3	0.396291	1
855	V9	0.396291	1
855	V19	0.396291	1
927	V9	0.396381	1
927	V12	0.396381	1
927	V19	0.396381	1
819	V1	0.396759	1
819	V4	0.396759	1
819	V19	0.396759	1
1087	V9	0.396851	1
1087	V11	0.396851	1
1087	V20	0.396851	1
541	V9	0.397178	1
541	V11	0.397178	1
541	V16	0.397178	1
412	V5	0.397404	1
412	V7	0.397404	1
412	V15	0.397404	1
1005	V3	0.39746	1
[truncated: 1,421 more rows]
